# Supplementary material for: Communicating telecom fraud risk in anti-telefraud messages: The effects of metaphorical frames on attitudes
Source: Front Psychol. 2023 Jan 16;13:1093933. doi: 10.3389/fpsyg.2022.1093933 (PMC9885205; doi:10.3389/fpsyg.2022.1093933)
Supplement: Supplementary file 1 [file Table_1.XLSX]

## Sheet: Sheet1
Condition	frame	Time spent	consent for the experiment	perceived susceptibility	perceived severity	negative affect(overall scores)	fear	disgust	anger	anxiety	policy support	behavioral intentions(overall scores)	BI-subquestion1	BI-subquestion2	BI-subquestion3	BI-subquestion4	prior experience with telecom fraud	attention-checking question	age	educational background	gender
1	issue	300	1	7	11	9.5	7	11	11	9	11	9	11	6	9	10	1	防范，诈骗	40	4	2
1	issue	310	1	9	10	10	9	11	11	9	11	8.75	9	9	9	8	1	电信，诈骗	40	3	1
1	issue	380	1	7	7	6.75	6	7	6	8	10	8.25	11	6	7	9	2	被骗	37	2	2
1	issue	524	1	6	4	3	3	3	3	3	6	3.75	6	3	3	3	2	电信 诈骗	47	3	1
1	issue	225	1	5	11	11	11	11	11	11	11	11	11	11	11	11	2	诈骗	50	3	2
1	issue	199	1	7	11	7.25	6	6	11	6	11	11	11	11	11	11	2	贷款诈骗，电信网络诈骗	36	4	1
1	issue	429	1	8	9	3.75	11	2	1	1	10	10.5	11	11	10	10	2	支持	50	2	2
1	issue	213	1	6	3	5	3	7	9	1	9	11	11	11	11	11	2	打击	39	4	2
1	issue	432	1	10	4	11	11	11	11	11	11	11	11	11	11	11	2	电信诈骗 传宣讲坐	53	4	2
1	issue	156	1	1	6	5.25	6	6	6	3	11	4.75	6	6	6	1	2	诈骗	43	4	2
1	issue	368	1	7	10	11	11	11	11	11	11	11	11	11	11	11	2	打击	50	3	2
1	issue	316	1	1	6	9	9	9	9	9	11	10	11	8	11	10	2	诈骗	36	3	2
1	issue	128	1	6	11	10.75	11	10	11	11	11	10.5	10	10	11	11	2	诈骗	42	4	1
1	issue	512	1	7	9	5.25	2	3	11	5	10	7.75	11	2	10	8	2	电信诈骗	46	4	2
1	issue	185	1	2	11	6.5	11	2	11	2	11	11	11	11	11	11	2	防范	35	4	2
1	issue	665	1	10	11	11	11	11	11	11	11	11	11	11	11	11	2	网络货款诈骗，，严重程度	53	2	1
1	issue	797	1	6	6	8.25	6	6	11	10	11	11	11	11	11	11	1	防范，打击，电信诈骗l	43	3	2
1	issue	170	1	6	9	5.75	7	4	5	7	11	7.5	11	1	10	8	1	预防警惕	42	3	2
1	issue	123	1	2	5	9.5	8	8	11	11	11	11	11	11	11	11	2	防诈	31	2	2
1	issue	621	1	6	6	11	11	11	11	11	11	11	11	11	11	11	1	防范，电信诈骗	43	3	1
1	issue	257	1	3	3	7.5	7	9	8	6	10	9	9	9	9	9	1	预防	39	3	2
1	issue	195	1	7	9	3.25	2	3	6	2	11	11	11	11	11	11	2	电信诈骗，反诈骗	33	2	2
1	issue	592	1	11	7	8	6	8	10	8	9	7	7	7	7	7	2	电信诈骗	40	3	2
1	issue	813	1	6	11	2.75	2	3	4	2	11	6.25	6	2	8	9	2	预防，反诈	46	2	1
1	issue	1115	1	1	11	11	11	11	11	11	11	11	11	11	11	11	2	诈骗	31	3	2
1	issue	182	1	1	11	11	11	11	11	11	11	11	11	11	11	11	2	电信诈骗	35	3	2
1	issue	691	1	11	11	11	11	11	11	11	11	8.5	11	1	11	11	2	诈骗	36	2	2
1	issue	472	1	11	11	11	11	11	11	11	11	11	11	11	11	11	2	反诈骗	33	3	2
1	issue	210	1	2	4	3.5	4	3	4	3	6	6	11	5	4	4	2	电信诈骗	35	3	2
1	issue	137	1	4	5	10.25	11	11	11	8	11	11	11	11	11	11	2	防诈骗	42	2	1
1	issue	914	1	11	11	6	11	1	1	11	11	11	11	11	11	11	1	诈骗	42	2	2
1	issue	716	1	8	8	9	11	3	11	11	11	9.25	11	8	9	9	2	电信诈骗 预防	42	2	2
1	issue	315	1	9	11	6.75	1	11	9	6	11	9.5	11	9	9	9	1	电信诈骗 ， 网络诈骗 。	42	4	2
1	issue	374	1	11	11	11	11	11	11	11	11	11	11	11	11	11	2	电信诈骗	37	2	2
1	issue	1198	1	7	7	7.75	9	7	8	7	9	11	11	11	11	11	2	预防，诈骗，	53	3	1
1	issue	652	1	7	7	7.5	6	9	8	7	8	7.5	9	7	7	7	2	反诈	40	3	2
1	issue	409	1	5	8	8	10	4	10	8	10	7.25	11	1	10	7	2	诈骗	36	2	2
1	issue	210	1	11	11	11	11	11	11	11	11	10.75	11	11	11	10	2	诈骗	30	3	2
1	issue	184	1	2	11	8.5	11	11	11	1	11	11	11	11	11	11	1	防范，诈骗	36	3	2
1	issue	302	1	1	9	3.25	1	6	5	1	9	6	9	3	7	5	1	电信，诈骗	37	4	1
1	issue	317	1	5	7	2	2	1	3	2	11	11	11	11	11	11	2	防范诈骗	48	2	2
1	issue	283	1	11	11	10.25	11	10	10	10	10	11	11	11	11	11	2	电信，诈骗	49	3	1
1	issue	619	1	1	11	11	11	11	11	11	11	11	11	11	11	11	2	防范	40	2	2
1	issue	384	1	8	8	6	6	6	6	6	8	8.75	9	9	9	8	2	防范	32	2	2
1	issue	552	1	5	9	3	1	3	3	5	11	11	11	11	11	11	1	诈骗	45	3	1
1	issue	199	1	3	6	10.25	8	11	11	11	11	11	11	11	11	11	2	网咯咋诈骗	34	2	2
1	issue	585	1	9	8	7.5	9	7	6	8	9	10.5	10	11	11	10	2	防范电信诈骗	40	2	2
1	issue	2681	1	11	11	7.25	4	11	10	4	11	7.75	11	7	7	6	1	警惕和预防	42	3	1
1	issue	202	1	6	9	9	9	9	9	9	9	8.75	8	9	9	9	2	诈骗	32	2	2
1	issue	554	1	4	5	3.75	6	3	3	3	7	7.75	8	7	8	8	2	电信诈骗	40	2	2
1	issue	496	1	11	11	10.5	11	9	11	11	11	9	9	10	9	8	2	诈骗，严重	50	3	2
1	issue	388	1	4	4	7.75	4	11	11	5	6	9.75	11	11	11	6	1	炸骗	43	2	2
1	issue	532	1	11	10	10	11	10	10	9	11	11	11	11	11	11	2	诈骗	49	3	1
1	issue	1558	1	8	8	8.5	7	7	11	9	11	9.75	11	10	10	8	2	太吓人了	46	2	2
1	issue	802	1	9	10	5.75	5	6	6	6	8	8.25	10	9	8	6	2	防范 诈骗	39	2	2
1	issue	248	1	6	7	5.25	6	1	11	3	11	9.5	11	9	9	9	2	防范	18	3	1
1	issue	141	1	1	11	5.5	2	5	8	7	11	9.5	9	10	10	9	1	诈骗	35	4	2
1	issue	324	1	10	10	10	10	10	10	10	10	10.25	10	10	11	10	2	诈骗	40	3	2
1	issue	297	1	2	11	11	11	11	11	11	11	8.5	11	9	7	7	2	防范诈骗	45	2	1
1	issue	243	1	6	8	7.25	11	2	5	11	9	10	11	9	9	11	2	诈骗	43	2	2
1	issue	476	1	11	11	11	11	11	11	11	11	11	11	11	11	11	2	防范	37	2	2
1	issue	110	1	8	11	6.75	4	8	10	5	9	11	11	11	11	11	1	诈骗	40	3	2
1	issue	118	1	8	9	8.75	9	9	8	9	10	9	9	9	9	9	2	电信 诈骗	32	4	1
1	issue	863	1	7	8	10.25	10	11	10	10	10	9.5	11	9	9	9	2	电信诈骗	36	2	2
1	issue	336	1	5	11	10	7	11	11	11	11	11	11	11	11	11	1	加强	35	3	2
1	issue	100	1	11	11	10.25	10	10	11	10	10	10.25	11	11	10	9	2	诈骗	45	3	1
1	issue	845	1	10	9	8.5	9	8	9	8	10	10	11	10	10	9	2	防范，反诈	42	2	2
1	issue	322	1	7	4	7	6	3	10	9	9	9.75	11	6	11	11	2	电信诈骗和网络贷款。	43	4	1
1	issue	224	1	11	11	6	1	11	11	1	11	11	11	11	11	11	1	诈骗	33	2	2
1	issue	391	1	6	9	8.5	9	9	8	8	10	5.25	1	1	10	9	2	电诈	33	2	2
1	issue	235	1	10	10	9.75	9	10	10	10	10	10	10	10	10	10	2	预防，打击	36	2	1
1	issue	122	1	11	11	11	11	11	11	11	11	10.5	11	11	10	10	2	防范	45	4	2
1	issue	125	1	11	11	11	11	11	11	11	11	10.75	11	11	11	10	1	诈骗	35	4	2
1	issue	193	1	6	7	5.5	1	9	8	4	11	8.75	11	8	8	8	1	电信 诈骗	40	4	2
1	issue	198	1	7	7	11	11	11	11	11	11	11	11	11	11	11	2	诈骗	30	4	2
1	issue	268	1	6	8	8	8	8	8	8	8	6	8	1	8	7	1	防诈	54	4	2
1	issue	126	1	10	6	5.5	7	4	6	5	8	7.5	10	6	7	7	2	电信诈骗	36	4	2
1	issue	385	1	11	10	5.75	4	6	11	2	11	10	11	11	9	9	1	诈骗	45	4	1
1	issue	206	1	8	10	7.25	5	9	10	5	11	9	10	9	9	8	2	诈骗	45	4	2
1	issue	123	1	11	11	11	11	11	11	11	11	8.5	11	11	11	1	1	电信 诈骗	42	4	2
1	issue	160	1	3	8	5.5	5	6	8	3	9	6.75	8	6	6	7	2	电信诈骗、网络诈骗	25	4	2
1	issue	244	1	8	11	11	11	11	11	11	11	11	11	11	11	11	1	诈骗	31	4	2
1	issue	347	1	4	7	6	4	8	9	3	9	9.25	11	6	11	9	2	诈骗	41	4	2
1	issue	134	1	5	8	1.75	1	1	4	1	9	9.25	11	9	9	8	2	电信诈骗 反电信诈骗	21	4	2
1	issue	344	1	11	9	7.5	9	6	9	6	11	8	9	7	7	9	2	电信诈骗 宣传	40	4	2
1	issue	219	1	11	9	4.5	6	4	5	3	9	11	11	11	11	11	2	诈骗	33	4	2
1	issue	182	1	6	10	7	6	7	9	6	9	5.25	7	3	5	6	2	防诈	50	4	2
1	issue	180	1	6	9	6.5	6	8	8	4	6	7.5	8	7	8	7	2	防范电信诈骗	23	4	2
1	issue	199	1	11	11	7	9	1	9	9	11	3.5	11	1	1	1	2	诈骗	30	4	2
1	issue	455	1	3	7	5.75	2	7	7	7	11	9.25	11	8	9	9	2	打击 消除	45	4	2
1	issue	623	1	7	6	10.75	10	11	11	11	11	5	2	5	7	6	1	电信作骗 打击	41	4	1
1	issue	627	1	11	5	5.75	7	6	5	5	11	11	11	11	11	11	2	防范电信诈骗	50	3	1
1	issue	233	1	9	9	7	7	7	7	7	11	7.75	10	7	7	7	2	防范，诈骗	53	4	2
1	issue	547	1	6	11	11	11	11	11	11	11	9.25	10	9	9	9	2	防范诈骗	40	4	2
1	issue	525	1	1	11	1	1	1	1	1	6	5.5	3	1	9	9	2	网络，无知	37	4	2
1	issue	186	1	9	10	7.25	9	6	9	5	10	8.75	9	9	8	9	2	防诈骗	32	4	2
1	issue	229	1	9	8	8.25	7	9	11	6	11	9.5	11	8	9	10	1	电信诈骗	40	4	2
1	issue	139	1	8	8	7.75	9	8	7	7	11	10	10	10	10	10	2	诈骗	33	4	2
1	issue	327	1	7	8	6.5	9	5	6	6	11	8.75	9	9	8	9	2	防范 诈骗	30	3	2
1	issue	171	1	4	10	4.25	2	5	8	2	11	8.75	9	9	9	8	2	电信诈骗	23	4	2
1	issue	272	1	9	9	6.75	7	6	7	7	9	8	10	8	7	7	2	电信 诈骗	59	4	2
1	issue	299	1	9	8	8.25	9	9	9	6	9	9	9	10	9	8	2	诈骗	45	4	2
1	issue	126	1	9	8	6.5	7	4	8	7	11	10	11	11	9	9	2	诈骗	45	4	2
1	issue	190	1	9	9	7.25	7	7	8	7	9	8	9	7	8	8	2	诈骗 电信	49	4	1
1	issue	384	1	9	10	8.5	6	11	11	6	11	6.5	11	1	7	7	1	电讯诈骗	40	4	2
1	issue	145	1	7	11	5.5	6	8	6	2	9	5.75	5	6	6	6	2	电信诈骗，网络诈骗	23	4	2
1	issue	206	1	8	8	2	2	2	3	1	9	6.75	9	2	8	8	2	诈骗	44	4	2
1	issue	355	1	10	6	6	6	6	6	6	8	9.5	11	9	9	9	2	防范	32	4	2
1	issue	169	1	8	10	10	10	10	10	10	11	9.5	10	10	9	9	1	防范电信诈骗	45	4	2
1	issue	327	1	1	11	6.75	6	8	8	5	11	9	9	9	9	9	2	打击电信诈骗	46	4	2
1	issue	233	1	6	10	9	9	9	9	9	9	9.5	11	10	10	7	1	反诈骗 安全	29	4	2
1	issue	350	1	1	5	9.25	11	11	11	4	11	8.5	11	1	11	11	1	电诈	40	2	1
1	issue	270	1	9	9	9.25	9	10	9	9	8	8.5	9	8	9	8	2	防范电信诈骗	51	4	2
1	issue	269	1	11	11	8.5	6	11	11	6	11	11	11	11	11	11	1	诈骗，网贷	41	4	2
1	issue	187	1	9	9	8.75	9	8	9	9	10	6.5	7	6	7	6	1	诈骗	40	4	1
1	issue	172	1	7	10	7.5	7	6	11	6	11	8.25	11	6	8	8	2	诈骗	38	4	2
1	issue	310	1	11	11	11	11	11	11	11	11	11	11	11	11	11	2	网贷诈骗	49	4	2
1	issue	157	1	1	7	5	5	5	5	5	11	11	11	11	11	11	2	反诈	45	4	2
1	issue	141	1	11	11	6	5	5	11	3	11	11	11	11	11	11	2	预防	42	4	2
1	issue	408	1	3	10	10	10	10	11	9	9	9	10	8	9	9	1	防范	52	4	2
1	issue	159	1	8	11	7.25	8	8	8	5	8	7	8	8	8	4	2	电信诈骗	23	4	2
1	issue	130	1	10	2	5.25	6	3	6	6	10	7.25	8	6	6	9	2	诈骗	45	4	2
1	issue	375	1	1	6	7	3	10	11	4	11	7	11	7	7	3	2	反诈骗 贷款	42	4	1
1	issue	135	1	10	9	8.75	7	10	10	8	11	10.5	11	11	10	10	2	诈骗	45	4	1
1	issue	237	1	6	8	9	7	11	11	7	11	10.25	11	10	10	10	1	防范	36	4	2
1	issue	192	1	5	10	11	11	11	11	11	11	11	11	11	11	11	2	电信诈骗	43	4	2
1	issue	283	1	9	7	8.5	7	7	10	10	3	5.25	6	5	5	5	1	诈骗	47	4	1
1	issue	182	1	8	9	5.25	3	1	11	6	11	11	11	11	11	11	2	电信诈骗，网络贷款	40	4	2
1	issue	301	1	7	8	6.25	3	8	8	6	7	10.75	11	11	11	10	2	电信诈骗	43	4	2
1	issue	331	1	6	8	6.5	7	3	11	5	9	9	9	9	9	9	2	防范	52	4	2
1	issue	243	1	7	6	6.75	7	6	11	3	8	6.25	11	7	4	3	1	诈骗 电信	48	4	2
1	issue	235	1	11	8	5.75	5	4	9	5	9	8.25	9	5	10	9	1	诈骗	47	2	2
1	issue	213	1	6	6	6	6	6	6	6	7	2.5	2	2	3	3	2	诈骗，贷款	22	5	1
1	issue	145	1	6	7	4	4	4	4	4	10	8.5	10	8	8	8	2	电信诈骗	25	5	1
1	issue	175	1	6	8	6.5	4	8	11	3	11	7	7	7	7	7	2	电信 诈骗	24	4	1
1	issue	198	1	7	10	9.5	5	11	11	11	11	5	6	5	5	4	1	电信 诈骗	23	5	1
1	issue	120	1	9	9	5.5	4	4	9	5	9	8.25	11	7	8	7	1	诈骗 预防	24	4	1
1	issue	196	1	4	6	4.75	3	7	7	2	8	9.25	10	10	9	8	2	诈骗	19	4	1
1	issue	460	1	6	8	6	3	6	8	7	11	9	9	9	9	9	2	电信诈骗 贷款诈骗	18	2	1
1	issue	318	1	9	8	6.5	4	7	9	6	7	7.25	8	7	7	7	2	诈骗	23	4	1
1	issue	362	1	4	7	6.25	7	7	7	4	7	6	6	6	6	6	2	电信 诈骗	23	5	1
1	issue	133	1	6	7	4.5	2	7	7	2	11	11	11	11	11	11	2	电信诈骗 举措	25	4	1
1	issue	179	1	4	5	4.5	4	4	5	5	8	6.75	8	6	6	7	2	电信 诈骗	25	4	1
1	issue	123	1	6	9	7	7	5	8	8	9	7.5	8	8	7	7	2	电信诈骗	23	5	1
1	issue	143	1	8	6	7	8	9	7	4	8	8	8	8	8	8	2	电信诈骗 网络贷款	24	5	1
1	issue	167	1	4	8	7	5	7	9	7	9	6.25	5	6	7	7	1	电信诈骗	21	4	1
1	issue	235	1	9	10	10.25	10	10	11	10	11	11	11	11	11	11	2	电信诈骗，网络贷款	32	5	1
1	issue	774	1	5	10	6.25	4	9	10	2	6	7.25	5	8	8	8	2	电信诈骗 预防	25	5	1
2	war	674	1	6	11	9.75	11	11	11	6	11	11	11	11	11	11	2	反电信诈骗	63	3	1
2	war	121	1	5	11	10	10	10	10	10	11	11	11	11	11	11	2	防范诈骗	33	4	2
2	war	166	1	11	6	9.25	11	11	11	4	11	11	11	11	11	11	1	诈骗	37	4	2
2	war	154	1	6	6	11	11	11	11	11	11	7.25	11	6	6	6	2	诈骗	43	3	2
2	war	143	1	11	11	11	11	11	11	11	11	11	11	11	11	11	1	电信诈骗	40	4	2
2	war	191	1	6	11	7	6	8	8	6	11	10.5	11	11	11	9	1	电信诈骗	30	3	2
2	war	179	1	8	7	7	7	7	7	7	11	10.5	11	9	11	11	1	电信诈骗	36	3	2
2	war	193	1	6	6	6.25	6	1	11	7	11	11	11	11	11	11	2	防范	30	4	2
2	war	324	1	6	6	4.5	6	1	3	8	11	7.25	11	6	6	6	2	防范，电信诈骗	45	3	2
2	war	156	1	11	11	9.75	11	6	11	11	11	9.75	11	6	11	11	2	诈骗	45	3	2
2	war	350	1	3	4	6.75	7	7	6	7	11	10.75	11	11	11	10	2	打击诈骗	46	4	2
2	war	310	1	11	9	6	6	6	6	6	11	11	11	11	11	11	1	电信、诈骗	34	4	2
2	war	283	1	11	11	11	11	11	11	11	11	8.5	11	1	11	11	1	防范	32	4	1
2	war	123	1	6	10	10	10	10	10	10	11	11	11	11	11	11	1	电信诈骗，预防	35	4	2
2	war	416	1	1	11	7.5	3	9	9	9	11	11	11	11	11	11	2	防范电信诈骗	36	4	2
2	war	161	1	5	7	11	11	11	11	11	11	8.75	11	8	8	8	2	预防 网络	35	4	2
2	war	124	1	11	11	11	11	11	11	11	11	8.5	11	1	11	11	1	防范	32	4	2
2	war	146	1	10	6	9.25	9	11	11	6	10	11	11	11	11	11	2	电信诈骗	42	3	2
2	war	203	1	10	10	10.25	10	9	11	11	11	9.25	11	9	9	8	1	诈骗	50	4	2
2	war	134	1	11	11	9.5	8	8	11	11	11	11	11	11	11	11	1	诈骗	38	4	1
2	war	307	1	1	11	11	11	11	11	11	11	11	11	11	11	11	1	防电信诈骗	39	4	2
2	war	229	1	11	11	11	11	11	11	11	11	11	11	11	11	11	1	电信诈骗	47	3	2
2	war	239	1	6	7	8.5	8	8	10	8	10	7	8	6	6	8	1	电信诈骗	35	4	1
2	war	203	1	11	11	11	11	11	11	11	11	11	11	11	11	11	2	网络诈骗	32	4	2
2	war	271	1	11	11	10	11	11	10	8	11	3.5	1	1	11	1	2	注意防备	45	2	2
2	war	286	1	1	11	11	11	11	11	11	11	11	11	11	11	11	1	反电信诈骗	35	3	1
2	war	150	1	6	6	6.25	5	7	5	8	6	6	6	5	7	6	2	诈骗	33	4	2
2	war	288	1	11	6	9.25	6	11	9	11	11	10	11	11	11	7	2	诈骗	48	3	2
2	war	182	1	11	11	7	5	11	11	1	11	11	11	11	11	11	2	防范，诈骗	43	4	1
2	war	306	1	11	11	6.75	7	5	9	6	11	8.25	11	7	8	7	1	防范	40	2	2
2	war	103	1	9	8	8.5	7	8	11	8	11	10	10	10	10	10	1	诈骗	36	2	2
2	war	175	1	3	11	7.75	5	11	11	4	11	11	11	11	11	11	2	反电信诈骗	35	4	1
2	war	236	1	6	11	6.25	6	6	6	7	11	9	11	9	8	8	2	电信 诈骗	35	4	2
2	war	167	1	11	11	11	11	11	11	11	11	9.75	11	6	11	11	2	电信诈骗	40	3	2
2	war	514	1	10	6	5.5	3	6	11	2	1	6.25	5	1	9	10	1	诈骗	39	3	1
2	war	382	1	6	7	9.25	8	7	11	11	11	11	11	11	11	11	2	诈骗	34	2	2
2	war	157	1	11	11	6.5	2	11	11	2	11	8.75	11	6	9	9	1	防范、措施	36	4	1
2	war	565	1	6	6	5.25	2	3	10	6	10	10.25	11	10	10	10	1	防范	48	3	2
2	war	207	1	3	9	4	7	1	7	1	6	11	11	11	11	11	1	诈骗	32	4	2
2	war	692	1	11	11	11	11	11	11	11	11	11	11	11	11	11	2	预防，诈骗	38	3	1
2	war	100	1	6	8	6	3	6	9	6	8	9	9	9	9	9	1	防范	48	3	2
2	war	250	1	11	11	11	11	11	11	11	11	11	11	11	11	11	2	防范，诈骗	38	3	2
2	war	287	1	6	7	5.5	3	6	9	4	11	11	11	11	11	11	1	诈骗	42	4	2
2	war	363	1	9	7	9	9	9	9	9	11	8	9	7	9	7	1	反电信网络诈骗，贷款诈骗	45	3	1
2	war	183	1	1	11	1	1	1	1	1	11	11	11	11	11	11	2	防范	35	3	2
2	war	230	1	9	9	9.75	11	6	11	11	11	9.75	11	9	10	9	2	防范	40	4	1
2	war	1393	1	1	8	9.75	6	11	11	11	11	11	11	11	11	11	2	诈骗	41	2	2
2	war	279	1	11	6	7.25	6	11	11	1	11	7	9	7	6	6	2	诈骗	32	3	2
2	war	313	1	4	6	7.5	8	4	7	11	11	7.25	11	7	6	5	1	防范电信诈骗	44	2	2
2	war	367	1	1	7	8	5	11	11	5	11	11	11	11	11	11	2	电诈	56	4	1
2	war	724	1	11	1	9.75	9	11	10	9	11	11	11	11	11	11	2	反电作	55	3	2
2	war	319	1	11	11	11	11	11	11	11	11	11	11	11	11	11	2	诈骗	34	2	2
2	war	205	1	9	11	11	11	11	11	11	11	11	11	11	11	11	1	电信诈骗 网络贷款	37	3	2
2	war	300	1	2	11	1	1	1	1	1	10	10.75	11	11	11	10	1	电信网络，贷款诈骗	37	4	1
2	war	125	1	11	11	8.25	6	11	10	6	11	9	11	6	8	11	2	电信诈骗	35	4	1
2	war	215	1	11	11	11	11	11	11	11	11	11	11	11	11	11	1	防止，当心	40	3	1
2	war	152	1	11	11	9.5	10	10	9	9	11	9.75	10	10	10	9	1	愿意	35	3	2
2	war	227	1	11	11	8.5	8	8	9	9	11	8.5	8	8	10	8	1	诈骗 网贷	40	4	1
2	war	106	1	6	6	6	6	6	6	6	6	7	7	7	7	7	2	诈骗	35	2	2
2	war	279	1	11	11	8.75	11	6	10	8	11	10.5	11	10	10	11	2	防范诈骗	38	2	1
2	war	291	1	6	11	11	11	11	11	11	11	10.5	11	10	10	11	2	防范	45	4	2
2	war	480	1	11	9	10.25	11	8	11	11	11	9.5	11	9	9	9	2	电信诈骗	45	2	2
2	war	417	1	10	10	11	11	11	11	11	11	11	11	11	11	11	1	防范 诈骗	40	3	1
2	war	183	1	11	11	10.75	11	11	11	10	11	11	11	11	11	11	1	诈骗	32	3	2
2	war	387	1	9	11	6.25	1	7	11	6	9	11	11	11	11	11	2	诈骗，防范	45	3	1
2	war	165	1	10	6	1.25	2	1	1	1	10	10.5	11	10	10	11	2	诈骗	33	2	2
2	war	367	1	10	10	10.25	11	10	10	10	10	10.25	10	11	10	10	1	电信诈骗	36	3	2
2	war	297	1	7	6	4.25	6	2	1	8	11	9.5	11	9	9	9	2	阅读观看	50	2	2
2	war	379	1	11	7	6.25	7	4	7	7	9	9.5	9	9	10	10	1	诈骗	42	3	1
2	war	287	1	9	9	8.75	6	9	11	9	11	9.5	11	9	9	9	2	反诈	36	4	2
2	war	295	1	9	11	11	11	11	11	11	11	9	9	9	9	9	2	电信诈骗	47	3	2
2	war	133	1	9	11	11	11	11	11	11	11	5.75	6	5	7	5	2	诈骗 短信	25	4	2
2	war	215	1	6	8	7.25	6	3	11	9	11	6	4	6	8	6	2	电信网络诈骗	28	4	1
2	war	203	1	11	10	10	10	10	10	10	11	8.75	11	9	9	6	1	诈骗	29	4	2
2	war	141	1	4	9	9	9	9	9	9	11	7.5	8	8	7	7	2	电信诈骗 网络贷款诈骗	22	4	2
2	war	227	1	7	9	7.5	6	7	10	7	11	9	9	9	9	9	1	电信诈骗	32	4	1
2	war	314	1	1	9	4	4	4	4	4	9	9	9	9	9	9	2	预防 意识	35	4	2
2	war	299	1	11	10	8	6	11	11	4	10	11	11	11	11	11	2	电信诈骗，敌人	41	4	2
2	war	101	1	11	11	7.75	8	7	8	8	11	7.5	8	7	9	6	1	诈骗	30	4	1
2	war	181	1	3	9	3.25	2	6	2	3	11	11	11	11	11	11	2	网络诈骗	40	4	2
2	war	1084	1	10	10	8.5	8	6	11	9	10	10.25	11	10	10	10	1	防范电信，网络诈骗，	50	2	2
2	war	177	1	11	11	11	11	11	11	11	11	11	11	11	11	11	1	痛恨	40	2	2
2	war	353	1	11	11	11	11	11	11	11	11	9.75	11	9	11	8	2	诈骗	37	2	2
2	war	268	1	1	9	4.75	5	5	5	4	6	3.75	3	3	3	6	1	诈骗	33	2	1
2	war	639	1	10	10	1	1	1	1	1	10	10.25	10	10	11	10	2	宣传	42	2	2
2	war	177	1	4	10	6.75	1	11	11	4	11	10	9	11	11	9	1	诈骗	26	4	2
2	war	577	1	7	7	9.25	9	11	11	6	8	11	11	11	11	11	2	反诈 防诈	33	3	2
2	war	410	1	11	11	8.5	11	1	11	11	11	1	1	1	1	1	2	防范	35	3	2
2	war	986	1	6	9	3.25	3	4	4	2	11	9.75	11	6	11	11	2	被骗	25	3	1
2	war	444	1	1	8	7.75	7	7	11	6	11	7.75	9	6	8	8	2	诈骗	40	2	1
2	war	192	1	7	8	7	6	7	8	7	8	8.25	9	8	8	8	2	电信诈骗	32	4	2
2	war	552	1	1	9	9	4	11	11	10	9	10	10	10	10	10	2	电信诈骗	33	2	2
2	war	423	1	6	11	7.75	6	5	11	9	9	9.5	11	9	9	9	2	电信网络诈骗	45	2	2
2	war	263	1	9	11	8.5	11	1	11	11	9	9	9	9	9	9	1	网咯贷款	34	3	2
2	war	282	1	10	10	11	11	11	11	11	10	8.25	11	2	10	10	1	电信诈骗，贷款诈骗	36	4	2
2	war	386	1	9	7	9	7	11	11	7	9	8	9	9	8	6	1	电信诈骗	38	4	1
2	war	182	1	11	9	7.5	7	6	9	8	8	8	8	9	9	6	1	电信诈骗	38	4	1
2	war	158	1	11	11	7.5	5	8	9	8	11	9.5	10	6	11	11	2	电信诈骗 预防	28	4	2
2	war	146	1	10	10	10	10	10	10	10	10	10	10	10	10	10	1	力度 强烈	52	4	1
2	war	504	1	7	9	8.25	9	8	8	8	8	7.25	8	7	7	7	2	诈骗	47	3	2
2	war	105	1	5	5	3.5	11	1	1	1	11	8.5	1	11	11	11	2	防范 诈骗	48	3	2
2	war	473	1	7	10	7	7	5	11	5	9	9.5	10	9	10	9	2	电信诈骗 网络贷款	32	4	2
2	war	163	1	8	9	5.75	7	7	7	2	11	9.75	11	9	11	8	1	电信 诈骗	35	4	2
2	war	317	1	7	7	9.75	9	11	11	8	11	7.5	11	1	9	9	2	反诈	39	3	2
2	war	338	1	5	7	7.25	9	7	9	4	11	10	11	9	11	9	2	预防	35	4	2
2	war	833	1	11	11	5.5	3	1	11	7	10	10.5	11	10	11	10	2	防范电信诈骗	37	3	2
2	war	173	1	11	11	6	1	2	11	10	11	10	11	9	11	9	2	防电信诈骗	50	2	2
2	war	165	1	10	10	9.75	10	8	11	10	11	10.25	11	10	10	10	1	反电信 诈骗	34	4	2
2	war	187	1	1	11	3.5	1	1	11	1	11	8	8	8	8	8	2	诈骗	34	2	2
2	war	570	1	4	7	8.75	10	9	11	5	11	8	11	7	8	6	2	反诈	48	4	2
2	war	437	1	8	9	10	10	10	11	9	11	9.5	11	9	9	9	1	电信网络贷款诈骗	43	2	2
2	war	204	1	11	8	9.25	9	9	9	10	11	9.5	11	9	9	9	2	电信诈骗	37	2	2
2	war	263	1	11	11	6.75	4	6	11	6	11	11	11	11	11	11	2	诈骗	55	2	2
2	war	212	1	11	11	8	9	8	9	6	11	11	11	11	11	11	1	电信诈骗	35	3	2
2	war	527	1	4	11	11	11	11	11	11	10	8	10	2	10	10	2	诈骗	50	3	2
2	war	550	1	7	9	7.75	6	7	10	8	8	7	9	6	7	6	2	电信诈骗	49	2	2
2	war	166	1	7	9	4.25	5	5	4	3	9	8.25	10	9	8	6	2	诈骗	34	3	2
2	war	404	1	11	11	11	11	11	11	11	11	9.5	11	9	9	9	2	防范 清除	50	3	1
2	war	1021	1	6	11	7.25	4	11	11	3	11	11	11	11	11	11	1	网络，诈骗	43	2	2
2	war	445	1	11	11	11	11	11	11	11	11	10	11	10	10	9	1	诈骗	37	3	2
2	war	406	1	10	11	7.25	8	6	10	5	11	11	11	11	11	11	2	电信诈骗	37	2	2
2	war	316	1	11	11	3.75	2	1	11	1	11	11	11	11	11	11	2	诈骗	48	3	2
2	war	145	1	5	7	6.75	7	7	6	7	9	7	7	8	7	6	2	电信 诈骗	24	4	2
2	war	122	1	11	11	11	11	11	11	11	11	11	11	11	11	11	1	电信，诈骗	40	3	2
2	war	122	1	8	11	11	11	11	11	11	10	9.5	10	9	9	10	1	诈骗	26	4	2
2	war	408	1	6	9	10	10	10	10	10	11	7.5	9	9	9	3	2	反诈 宣传	26	4	2
2	war	101	1	11	11	11	11	11	11	11	11	11	11	11	11	11	2	埋伏、猛烈	37	4	2
2	war	124	1	2	8	2.5	2	1	6	1	11	11	11	11	11	11	2	电信咋骗	36	4	1
2	war	253	1	7	8	9	7	11	11	7	8	7.75	10	8	8	5	1	电信诈骗 反电信诈骗	23	4	1
2	war	138	1	8	9	9	9	9	9	9	11	8	8	8	8	8	2	诈骗	33	4	2
2	war	247	1	2	4	4.25	3	1	4	9	11	11	11	11	11	11	2	防诈骗	51	2	1
2	war	101	1	8	8	8.5	9	9	8	8	9	11	11	11	11	11	2	电信诈骗 网络诈骗	25	4	2
2	war	213	1	10	7	9.5	9	10	10	9	8	7	8	7	8	5	2	电信诈骗 贷款诈骗	49	3	2
2	war	289	1	8	6	5.75	7	5	7	4	7	4.5	5	5	5	3	2	电信网络贷款诈骗，反诈	49	2	1
2	war	237	1	11	11	11	11	11	11	11	11	11	11	11	11	11	2	电信诈骗	52	4	1
2	war	162	1	11	11	11	11	11	11	11	11	11	11	11	11	11	2	电信诈骗	48	4	2
2	war	405	1	10	11	7	8	6	7	7	10	6.75	7	7	7	6	1	电信诈骗 预防	51	4	1
2	war	222	1	6	7	3.5	2	5	4	3	7	7.75	9	7	7	8	2	防诈	18	4	1
2	war	199	1	6	6	6	5	6	7	6	6	6	6	6	6	6	2	防诈骗	19	4	1
2	war	216	1	8	8	6.25	5	1	11	8	11	9.5	11	11	8	8	2	欺骗 金钱	18	4	1
2	war	132	1	6	6	6	6	6	6	6	6	9.25	10	9	9	9	1	防范 诈骗	18	4	1
2	war	127	1	6	6	7.5	10	6	8	6	11	7	8	6	7	7	2	反诈 电信诈骗	31	4	1
2	war	394	1	4	8	4	4	1	9	2	11	10.75	11	11	11	10	2	电信诈骗、问题	28	4	1
2	war	297	1	4	7	2	2	2	2	2	4	4.5	3	3	7	5	2	诈骗 解决	31	5	1
2	war	206	1	7	8	9	9	8	10	9	8	8	9	7	8	8	1	击败 敌人	18	4	1
2	war	132	1	7	9	9	8	10	9	9	9	8.75	8	10	9	8	1	防范 诈骗	19	4	1
2	war	114	1	6	7	6.75	6	6	7	8	5	7.5	9	5	7	9	2	诈骗 电信	44	4	1
2	war	130	1	8	9	9.5	10	8	10	10	8	8.25	8	10	9	6	1	贷款。诈骗	18	4	1
2	war	316	1	8	10	9.5	8	10	11	9	11	6.5	7	6	7	6	2	诈骗	28	5	1
2	war	272	1	4	8	6	4	9	8	3	9	8.75	11	7	8	9	1	致力、近来	26	4	1
2	war	164	1	4	5	2.25	1	3	3	2	8	6.75	8	8	6	5	1	电信网络 诈骗 贷款	26	5	1
2	war	101	1	6	9	6	4	8	10	2	7	8.75	5	10	10	10	2	电信诈骗 预防	25	5	1
2	war	167	1	6	6	6.5	7	7	6	6	6	7.25	9	6	7	7	2	诈骗，安全	25	4	1
3	disease	366	1	3	11	11	11	11	11	11	11	10.5	11	11	9	11	2	杜绝，轻信	47	4	2
3	disease	291	1	4	9	4.75	5	3	6	5	6	6.25	6	6	6	7	2	解决	67	2	1
3	disease	177	1	11	11	11	11	11	11	11	11	11	11	11	11	11	2	诈骗	35	3	2
3	disease	433	1	11	11	3.5	1	1	11	1	11	6	11	1	11	1	2	传播病毒	51	2	2
3	disease	501	1	10	11	10.5	11	9	11	11	11	11	11	11	11	11	2	防范	41	3	2
3	disease	321	1	7	10	8.25	7	9	11	6	11	9.5	10	10	9	9	1	打击电信诈骗	32	3	2
3	disease	408	1	9	8	5.25	3	5	7	6	9	7.75	8	7	7	9	2	清除	30	4	2
3	disease	473	1	3	11	10	11	11	11	7	11	9.75	11	10	10	8	2	诈骗	30	3	2
3	disease	114	1	10	11	11	11	11	11	11	11	11	11	11	11	11	1	诈骗	40	3	2
3	disease	234	1	6	11	3	4	6	1	1	11	6	1	1	11	11	1	诈骗	32	3	2
3	disease	300	1	6	6	10	11	7	11	11	11	8.25	6	9	9	9	2	诈骗	33	2	2
3	disease	232	1	6	8	7.5	6	8	9	7	9	9	9	9	9	9	2	诈骗 病毒	33	3	2
3	disease	356	1	11	11	3.5	1	1	1	11	11	10.75	10	11	11	11	2	重要性	42	2	2
3	disease	804	1	9	10	10.25	9	10	11	11	9	8.75	9	9	9	8	1	防诈	40	4	2
3	disease	153	1	9	7	4.25	2	2	11	2	9	11	11	11	11	11	2	电信诈骗	32	4	2
3	disease	252	1	5	7	5.5	5	4	7	6	8	9.5	11	9	9	9	1	诈骗	40	4	1
3	disease	312	1	9	10	5.25	3	7	8	3	11	9.25	11	9	9	8	2	防范，诈骗	45	3	2
3	disease	501	1	7	7	10	7	11	11	11	9	11	11	11	11	11	2	反网络诈骗	58	3	2
3	disease	369	1	11	11	9.5	9	11	9	9	11	11	11	11	11	11	1	病毒疫苗 消除病毒	35	4	2
3	disease	187	1	11	11	11	11	11	11	11	11	11	11	11	11	11	1	电信诈骗	32	3	2
3	disease	154	1	1	11	4.75	6	6	6	1	11	8.75	11	6	7	11	2	反诈	29	4	2
3	disease	180	1	11	11	11	11	11	11	11	11	11	11	11	11	11	2	诈骗	35	3	2
3	disease	4567	1	11	11	10.25	10	11	11	9	11	11	11	11	11	11	1	诈骗	59	4	1
3	disease	260	1	10	9	9.5	9	9	11	9	11	11	11	11	11	11	1	诈骗	30	4	2
3	disease	188	1	9	11	11	11	11	11	11	10	11	11	11	11	11	1	诈骗	35	3	2
3	disease	348	1	11	10	10.5	11	10	11	10	11	8.75	11	8	8	8	2	诈骗	36	2	2
3	disease	352	1	7	8	11	11	11	11	11	11	9.25	11	9	8	9	1	防范，诈骗	40	3	1
3	disease	343	1	3	10	7.5	4	9	10	7	11	11	11	11	11	11	1	反电信，反网络诈骗	39	3	1
3	disease	413	1	11	11	11	11	11	11	11	11	10.5	11	11	11	9	2	电信诈骗	45	2	1
3	disease	195	1	4	10	6	6	6	6	6	9	8.75	9	9	9	8	2	电信诈骗	33	3	2
3	disease	223	1	11	11	6	6	6	6	6	11	8.75	11	2	11	11	2	电诈	32	3	2
3	disease	594	1	11	9	5.5	1	11	9	1	11	11	11	11	11	11	2	反诈骗，预防	36	2	2
3	disease	290	1	7	8	9.25	7	11	11	8	11	10.5	11	11	11	9	2	防诈，反诈	42	3	2
3	disease	204	1	11	11	11	11	11	11	11	11	5.5	7	3	6	6	1	电信诈骗	35	4	1
3	disease	560	1	9	7	10	11	7	11	11	10	6	9	3	9	3	2	打击网络诈骗	48	2	2
3	disease	290	1	9	7	7.75	8	9	11	3	11	10.25	11	10	10	10	2	电信诈骗 危害及预防	33	4	2
3	disease	337	1	5	10	11	11	11	11	11	11	11	11	11	11	11	2	防范电信诈骗	36	3	2
3	disease	244	1	7	7	11	11	11	11	11	11	11	11	11	11	11	1	电信诈骗 打击	43	4	1
3	disease	239	1	6	11	11	11	11	11	11	11	11	11	11	11	11	2	诈骗 宣传	36	3	2
3	disease	834	1	11	10	10.75	11	11	10	11	11	10.75	11	11	10	11	2	诈骗	49	3	2
3	disease	3254	1	8	7	8.25	9	7	8	9	8	7	7	7	7	7	2	诈骗	40	2	2
3	disease	101	1	10	8	7.5	7	7	8	8	11	9	10	9	7	10	1	诈骗	36	2	2
3	disease	325	1	7	6	10	11	7	11	11	11	8.25	11	7	8	7	2	诈骗	35	3	2
3	disease	232	1	7	7	7.25	8	7	6	8	8	7	7	7	7	7	2	电信诈骗	35	3	1
3	disease	232	1	7	7	11	11	11	11	11	11	11	11	11	11	11	1	反诈骗	38	2	2
3	disease	242	1	7	6	6.75	6	6	11	4	11	9.5	11	9	9	9	2	电信 网络	40	4	2
3	disease	311	1	11	8	7.75	6	7	8	10	8	9.25	11	8	9	9	2	诈骗	37	2	2
3	disease	413	1	9	9	6.25	9	3	9	4	9	7.75	8	8	8	7	2	防诈	33	3	2
3	disease	142	1	8	10	4.25	2	5	8	2	10	7.5	10	7	7	6	2	电诈	37	4	2
3	disease	272	1	11	11	9.5	8	9	11	10	11	9	11	8	10	7	2	诈骗	32	2	2
3	disease	564	1	9	10	9	9	10	11	6	11	10.75	11	11	10	11	1	电信诈骗	41	3	1
3	disease	266	1	8	10	8.25	8	8	11	6	10	9	11	10	9	6	1	电信诈骗	38	2	2
3	disease	144	1	6	6	7	7	7	7	7	10	8.75	9	8	9	9	1	诈骗	32	2	2
3	disease	533	1	1	11	5.25	3	6	6	6	10	11	11	11	11	11	2	电信诈骗	46	3	2
3	disease	298	1	1	11	6	6	6	6	6	11	10.25	11	11	11	8	2	诈骗	40	4	2
3	disease	323	1	7	6	9.5	9	9	10	10	10	8.25	11	7	8	7	2	诈骗	43	3	2
3	disease	667	1	1	11	11	11	11	11	11	11	9.5	9	9	10	10	2	电信诈骗	43	2	1
3	disease	215	1	6	7	5	5	5	5	5	8	7.5	9	7	7	7	2	防电信诈骗	40	3	2
3	disease	299	1	6	11	10.75	11	10	11	11	2	8.25	11	2	11	9	2	解决问题	40	2	2
3	disease	338	1	8	7	9	9	9	9	9	9	11	11	11	11	11	1	电信诈骗	42	2	2
3	disease	268	1	7	8	6.5	2	11	11	2	11	8.5	11	1	11	11	2	电信，诈骗	42	2	1
3	disease	435	1	6	4	8	9	7	7	9	7	6.75	11	2	7	7	1	诈骗	40	2	2
3	disease	363	1	8	9	6	6	4	9	5	10	8.25	7	9	10	7	2	诈骗	37	2	2
3	disease	1505	1	10	9	10.5	10	10	11	11	11	11	11	11	11	11	2	反电信诈骗	33	2	2
3	disease	774	1	7	5	8.25	8	7	11	7	11	9.75	11	8	11	9	2	防范电信诈骗，人人有责	36	3	1
3	disease	350	1	1	11	6	1	11	11	1	11	11	11	11	11	11	1	电信诈骗 预防	38	4	1
3	disease	601	1	7	8	8.75	9	8	9	9	10	6.5	6	7	7	6	1	诈骗	38	3	2
3	disease	465	1	6	6	2.75	4	2	2	3	10	7.5	10	3	11	6	2	防范诈骗	46	3	2
3	disease	178	1	7	9	8.25	6	6	11	10	11	11	11	11	11	11	2	诈骗	38	4	1
3	disease	184	1	10	10	5.75	1	1	11	10	11	10	11	11	10	8	2	诈骗	33	3	2
3	disease	264	1	7	9	8.25	9	10	10	4	11	10	11	10	10	9	2	诈骗	40	2	2
3	disease	310	1	6	11	9.75	7	10	11	11	11	10	11	8	11	10	1	电信诈骗	37	3	2
3	disease	390	1	11	11	10.5	11	11	10	10	11	10	11	11	10	8	2	诈骗	45	2	2
3	disease	183	1	11	11	6.5	4	10	10	2	10	9.25	10	9	9	9	2	预防，打击	39	3	1
3	disease	257	1	7	9	7.75	8	8	8	7	7	6.75	5	7	8	7	2	电信诈骗	40	3	2
3	disease	3863	1	10	11	9.75	9	9	11	10	11	8.75	8	8	9	10	2	诈骗	50	2	2
3	disease	950	1	9	6	11	11	11	11	11	10	11	11	11	11	11	1	诈骗太恐怖	33	3	2
3	disease	770	1	6	7	7	7	7	7	7	4	6.5	8	5	7	6	1	诈骗	32	2	2
3	disease	157	1	9	10	11	11	11	11	11	10	9.5	11	8	10	9	1	诈骗	33	3	2
3	disease	308	1	10	10	11	11	11	11	11	11	11	11	11	11	11	2	诈骗	48	2	1
3	disease	120	1	10	11	11	11	11	11	11	11	11	11	11	11	11	1	诈骗	48	2	2
3	disease	372	1	10	11	10.25	10	10	11	10	10	10	10	10	10	10	2	防范诈骗	41	3	2
3	disease	216	1	11	11	11	11	11	11	11	11	11	11	11	11	11	1	打击诈骗	38	2	2
3	disease	231	1	11	8	5	5	5	5	5	9	9	9	9	9	9	1	防范电信诈骗	35	4	2
3	disease	525	1	8	8	11	11	11	11	11	11	9.75	11	11	11	6	2	诈骗	37	2	2
3	disease	411	1	7	6	9.5	9	9	10	10	9	9	9	9	9	9	2	打击诈骗，解决反诈	36	3	2
3	disease	144	1	7	8	4	3	6	6	1	11	11	11	11	11	11	2	电信诈骗	35	4	1
3	disease	601	1	8	9	10	7	11	11	11	11	9	9	9	9	9	2	诈骗	50	3	1
3	disease	246	1	9	7	2.25	1	3	4	1	11	10.5	11	11	11	9	2	电信网络 诈骗	37	4	2
3	disease	126	1	6	6	4.25	1	2	11	3	11	11	11	11	11	11	2	诈骗	51	2	2
3	disease	919	1	4	6	11	11	11	11	11	11	8.5	11	6	11	6	2	反诈骗	32	3	2
3	disease	288	1	11	11	11	11	11	11	11	11	11	11	11	11	11	1	防骗	50	3	2
3	disease	158	1	7	9	11	11	11	11	11	11	8.25	11	9	7	6	1	诈骗	37	2	2
3	disease	274	1	9	9	11	11	11	11	11	11	9.5	11	9	9	9	1	电诈	30	3	2
3	disease	203	1	11	11	11	11	11	11	11	11	11	11	11	11	11	2	防诈骗	57	2	2
3	disease	938	1	11	8	11	11	11	11	11	11	10	10	10	10	10	2	严厉打击并加强防护	50	2	2
3	disease	250	1	3	10	11	11	11	11	11	11	11	11	11	11	11	2	诈骗	45	2	1
3	disease	309	1	7	9	5	4	6	3	7	9	8	9	8	8	7	2	电信诈骗，网络诈骗	18	3	2
3	disease	411	1	4	11	7.25	6	6	11	6	11	8.25	11	7	8	7	2	防范	45	2	2
3	disease	552	1	9	9	11	11	11	11	11	8	9.5	10	10	9	9	2	要多听有关电信网络贷款诈骗宣传讲座	51	4	2
3	disease	246	1	4	8	4.25	4	4	5	4	6	5.5	8	4	4	6	2	打击诈骗	46	2	1
3	disease	485	1	7	9	7.75	8	6	9	8	9	8	8	8	8	8	1	电信诈骗 防范	40	4	2
3	disease	918	1	11	11	3.25	3	1	7	2	11	11	11	11	11	11	2	反电信诈骗	52	3	2
3	disease	331	1	6	8	8.75	9	8	9	9	8	10.5	11	11	10	10	2	诈骗	45	2	1
3	disease	114	1	7	8	9	9	8	10	9	9	10.5	11	11	11	9	2	诈骗	46	2	2
3	disease	767	1	11	10	1	1	1	1	1	10	10.25	10	10	11	10	2	电信诈骗	50	2	2
3	disease	149	1	6	9	8.5	7	10	10	7	10	9.25	9	9	9	10	2	防范	34	4	2
3	disease	358	1	9	11	6.75	7	7	9	4	11	9	11	9	9	7	2	防范、诈骗	43	4	1
3	disease	232	1	9	8	8.5	7	8	9	10	9	9	10	8	9	9	1	诈骗	30	3	2
3	disease	322	1	9	10	11	11	11	11	11	9	11	11	11	11	11	1	诈骗	38	2	2
3	disease	552	1	9	10	6.25	11	5	4	5	10	9.75	10	9	10	10	1	解决问题	43	2	2
3	disease	295	1	2	11	1	1	1	1	1	11	11	11	11	11	11	1	诈骗	33	2	1
3	disease	246	1	8	8	10	10	9	10	11	11	9.75	11	10	9	9	2	防范	39	2	2
3	disease	394	1	9	9	8.75	9	8	8	10	9	7	9	6	6	7	2	电信	35	2	2
3	disease	175	1	11	9	6.25	1	9	6	9	11	10.5	11	9	11	11	1	诈骗	34	3	1
3	disease	1376	1	3	11	1	1	1	1	1	10	8.75	8	7	11	9	2	防范诈骗。	35	2	2
3	disease	272	1	10	10	9.25	9	10	10	8	9	8	10	2	10	10	1	网络	43	4	1
3	disease	494	1	8	6	7.5	7	7	9	7	9	8.5	9	9	8	8	2	电信	41	2	2
3	disease	199	1	6	6	8	3	7	11	11	7	8.25	9	6	9	9	2	电信诈骗	40	2	2
3	disease	241	1	9	11	6.75	8	6	8	5	9	7	6	8	7	7	2	电信诈骗，反电信诈骗。	45	2	2
3	disease	326	1	6	6	5	5	5	5	5	8	9	9	9	9	9	1	防范，诈骗	50	3	2
3	disease	339	1	10	11	6.5	6	7	6	7	11	10.25	11	11	10	9	2	诈骗	41	2	2
3	disease	270	1	8	6	9.5	8	11	11	8	11	11	11	11	11	11	1	防范	50	2	1
3	disease	572	1	3	9	7.25	2	11	11	5	11	6.5	9	4	6	7	2	电信诈骗与反电信诈骗	45	3	2
3	disease	165	1	11	11	11	11	11	11	11	11	8.5	11	1	11	11	2	电信 诈骗	31	3	2
3	disease	152	1	3	9	7	3	11	10	4	11	4.5	5	3	4	6	2	电信诈骗与反电信诈骗	45	3	1
3	disease	397	1	11	11	11	11	11	11	11	11	11	11	11	11	11	2	电信诈骗	46	2	2
3	disease	181	1	8	7	1.5	1	1	1	3	11	10.5	11	11	10	10	2	电信诈骗、国家反诈骗APP	29	4	2
3	disease	484	1	9	8	5.25	6	4	8	3	9	8.5	11	5	9	9	1	反诈骗	37	2	2
3	disease	355	1	6	8	11	11	11	11	11	11	8.75	11	6	11	7	2	防范 诈骗	38	2	2
3	disease	495	1	11	11	9	7	11	11	7	11	8	11	7	7	7	2	贷款 诈骗	50	3	1
3	disease	322	1	9	9	9.5	11	5	11	11	1	8.5	11	1	11	11	2	诈骗	68	2	2
3	disease	506	1	11	10	10.5	11	11	11	9	11	11	11	11	11	11	1	网络，诈骗	59	4	1
3	disease	531	1	11	11	5	1	1	11	7	11	10.25	10	10	10	11	2	防范诈骗	40	4	2
3	disease	262	1	5	9	3.25	1	3	5	4	6	7.5	11	1	9	9	2	诈骗	43	3	1
3	disease	224	1	11	11	11	11	11	11	11	11	10.75	11	11	11	10	2	防诈	40	2	2
3	disease	368	1	10	10	6.5	2	10	11	3	10	10.25	11	10	10	10	2	防范 诈骗	40	3	2
3	disease	1297	1	6	10	8.25	11	1	10	11	11	6.75	10	1	10	6	1	电信诈骗	46	3	2
3	disease	305	1	1	11	1	1	1	1	1	1	7.5	11	1	11	7	1	诈骗	35	3	2
3	disease	274	1	11	11	5	3	4	11	2	11	11	11	11	11	11	2	诈骗	37	3	2
3	disease	202	1	8	8	8.75	4	11	11	9	11	11	11	11	11	11	2	电信诈骗，网络贷款	32	4	2
3	disease	337	1	7	7	8.25	9	8	8	8	11	8.75	11	11	6	7	2	防骗	35	2	2
3	disease	174	1	11	11	11	11	11	11	11	11	11	11	11	11	11	1	电信诈骗	36	4	1
3	disease	383	1	8	8	8.25	9	8	8	8	7	7.25	9	6	7	7	1	电信诈骗	39	3	1
3	disease	375	1	7	7	4.5	4	5	5	4	8	7.25	8	7	7	7	2	诈骗	18	4	1
3	disease	237	1	8	8	8	9	9	9	5	6	9	9	9	9	9	1	电信诈骗	19	4	1
3	disease	212	1	8	9	5.75	2	6	9	6	10	8.25	10	7	8	8	1	诈骗	18	4	1
3	disease	262	1	6	6	6	6	6	6	6	6	6.75	6	7	7	7	2	电信 诈骗	18	4	1
3	disease	120	1	4	8	5	5	5	5	5	11	11	11	11	11	11	1	打击，预防	20	4	1
3	disease	447	1	8	10	9	8	10	9	9	9	6.75	10	2	8	7	2	电信诈骗 预防	19	4	1
3	disease	142	1	6	7	5	4	4	6	6	7	8	11	8	7	6	2	诈骗	18	4	1
3	disease	137	1	7	7	7	7	7	7	7	7	7	7	7	7	7	2	诈骗	18	4	1
3	disease	286	1	4	7	6.5	6	7	8	5	9	9.75	10	10	10	9	1	预防诈骗，打击诈骗	25	4	1
3	disease	248	1	3	9	6	9	3	3	9	9	3.5	5	1	7	1	2	电信诈骗、贷款	24	5	1
3	disease	285	1	4	9	4.5	1	4	9	4	9	11	11	11	11	11	2	手机短信，虚拟网站	25	5	1
3	disease	208	1	6	8	7.5	8	7	8	7	7	6.5	6	7	6	7	2	网络 诈骗	26	4	2
3	disease	232	1	7	7	4.75	6	5	4	4	5	7.75	9	8	8	6	2	电信诈骗，网络	28	5	1
3	disease	196	1	7	10	8.5	8	11	10	5	9	8	8	8	8	8	2	病毒、疫苗	22	5	1
3	disease	316	1	9	10	9.5	9	10	10	9	10	9	11	9	7	9	2	天上掉馅饼	36	5	1
3	disease	866	1	9	10	6.75	6	9	8	4	9	6.25	7	6	7	5	2	反诈 欺诈	25	5	1
3	disease	443	1	9	9	7.75	6	11	9	5	6	6	8	4	8	4	2	电信诈骗，病毒	25	4	1
3	disease	125	1	6	6	6	6	6	6	6	7	5	5	5	5	5	2	诈骗 网络	26	5	1
3	disease	404	1	6	5	9	5	9	11	11	11	5.25	6	2	9	4	2	电信诈骗	27	4	1
3	disease	113	1	6	6	6	6	6	6	6	6	6	6	6	6	6	1	诈骗 网络	18	4	1
3	disease	191	1	4	7	5.25	1	9	8	3	6	11	11	11	11	11	2	预防诈骗，	18	4	1
3	disease	123	1	7	7	6.5	6	7	7	6	7	7.75	11	6	7	7	1	防诈骗	18	4	1
3	disease	217	1	6	6	7	7	7	7	7	7	7	7	7	7	7	1	电信诈骗	18	4	1
3	disease	111	1	9	9	8.75	9	9	8	9	9	9	9	9	9	9	2	电信诈骗	19	4	1
3	disease	109	1	7	10	8	10	6	6	10	10	9	11	8	9	8	2	电信诈骗	18	3	1
