# Supplementary material for: Communicating telecom fraud risk in anti-telefraud messages: The effects of metaphorical frames on attitudes
Source: Front Psychol. 2023 Jan 16;13:1093933. doi: 10.3389/fpsyg.2022.1093933 (PMC9885205; doi:10.3389/fpsyg.2022.1093933)
Supplement: Supplementary file 2 [file Table_2.XLSX]

## Sheet: Sheet1
condition	frame	time spent	consent for experiment	perceived severity	perceived susceptibility	negative affect(overall scores)	fear	disguste	anger	anxiety	policy support	behavior intention(overall scores)	BI-subquestion1	BI-subquestion2	BI-subquestion3	BI-subquestion4	previous experience	attention-checking question	age	educational background	gender
1	issue	293	1	7	11	8	7	9	9	7	11	10	8	11	11	10	2	诈骗货款	51	4	1
1	issue	222	1	7	4	5	6	8	4	2	9	4.5	5	4	5	4	2	电信。诈骗	26	3	1
1	issue	248	1	11	11	11	11	11	11	11	11	11	11	11	11	11	1	诈骗	48	4	2
1	issue	289	1	7	2	9	7	10	11	8	10	9.5	10	10	9	9	2	真实感受，对错之分	45	4	1
1	issue	393	1	4	6	3.75	3	3	6	3	9	7.5	10	10	6	4	2	诈骗 电信	34	4	2
1	issue	118	1	6	6	7	4	9	8	7	9	9	8	9	10	9	2	诈骗，宣传	21	4	1
1	issue	231	1	9	10	7	6	6	9	7	10	9.25	10	9	9	9	1	诈骗，贷款	42	4	1
1	issue	157	1	11	11	8	11	5	5	11	11	10	11	11	11	7	2	诈骗	31	4	2
1	issue	187	1	9	9	11	11	11	11	11	11	11	11	11	11	11	2	诈骗	38	3	2
1	issue	216	1	9	9	10.25	10	10	10	11	11	11	11	11	11	11	1	诈骗	49	3	2
1	issue	164	1	8	7	9.5	11	10	9	8	10	10	10	10	10	10	2	诈骗	45	4	1
1	issue	217	1	9	7	9	10	9	9	8	9	9	9	9	9	9	1	电信诈骗	48	4	1
1	issue	243	1	11	11	11	11	11	11	11	11	11	11	11	11	11	2	诈骗	50	4	2
1	issue	203	1	11	11	11	11	11	11	11	11	11	11	11	11	11	1	诈骗	34	2	1
1	issue	184	1	9	7	9.25	10	10	10	7	11	9.25	11	8	9	9	2	反诈，防诈	37	4	2
1	issue	104	1	7	6	9	9	9	9	9	11	7.25	7	7	8	7	2	电信 诈骗	25	4	2
1	issue	362	1	11	5	5.25	7	2	11	1	9	9.75	11	11	11	6	2	诈骗	48	3	1
1	issue	271	1	8	9	9	8	10	10	8	11	9	9	9	9	9	2	网络诈骗	38	3	2
1	issue	361	1	9	6	6.75	6	6	8	7	11	6.25	6	6	8	5	1	诈骗	42	4	1
1	issue	86	1	6	7	6.5	7	7	6	6	6	7.25	8	8	7	6	1	电信诈骗	24	4	2
1	issue	274	1	11	11	11	11	11	11	11	11	11	11	11	11	11	1	诈骗	50	3	1
1	issue	270	1	8	8	7.75	8	8	9	6	8	7.5	8	6	8	8	2	电信，诈骗	50	3	1
1	issue	241	1	11	11	11	11	11	11	11	11	10.75	11	11	10	11	1	诈骗	50	3	1
1	issue	138	1	10	9	11	11	11	11	11	11	11	11	11	11	11	1	诈骗	42	3	1
1	issue	147	1	11	7	6.5	3	4	11	8	11	9.75	11	11	11	6	1	小心，堤防	22	4	2
1	issue	422	1	9	8	7.5	5	9	9	7	8	6.75	9	7	6	5	1	贷款诈骗 电信网络	22	4	2
1	issue	318	1	9	4	7.5	5	9	9	7	9	9	9	9	9	9	1	诈骗	20	4	2
1	issue	508	1	11	11	11	11	11	11	11	11	8	9	8	9	6	2	诈骗	45	4	1
1	issue	316	1	11	11	11	11	11	11	11	11	11	11	11	11	11	2	诈骗	34	4	1
1	issue	130	1	9	8	9.25	4	11	11	11	11	11	11	11	11	11	2	诈骗	35	3	2
1	issue	89	1	11	10	7.75	6	7	10	8	10	7	10	6	8	4	1	贷款诈骗 防范诈骗	21	4	2
1	issue	402	1	11	11	11	11	11	11	11	11	11	11	11	11	11	2	诈骗	46	3	1
1	issue	131	1	8	7	9.5	9	9	10	10	10	7.5	8	9	7	6	2	电信和诈骗	20	4	2
1	issue	239	1	11	11	7.5	7	6	6	11	11	9.75	6	11	11	11	1	诈骗	33	4	1
1	issue	135	1	8	8	5	3	7	7	3	11	8.75	11	8	8	8	2	诈骗	19	4	1
1	issue	278	1	9	11	10	11	11	11	7	10	7.25	4	11	8	6	1	诈骗，调查	28	4	1
1	issue	233	1	9	4	6.5	2	11	11	2	11	11	11	11	11	11	2	防诈	31	3	1
1	issue	168	1	9	5	9	10	5	11	10	11	7.75	7	9	8	7	1	诈骗	20	4	2
1	issue	382	1	9	9	7.75	8	11	7	5	11	9	11	8	9	8	2	诈骗 反诈	29	5	2
1	issue	351	1	11	11	9.25	10	9	9	9	11	9	9	9	9	9	2	预防，打击。	54	2	1
1	issue	95	1	9	9	3.75	2	4	7	2	7	7.5	11	11	5	3	2	电信 诈骗	20	4	2
1	issue	172	1	10	6	8	8	8	8	8	11	10.75	11	10	11	11	1	电诈	33	4	1
1	issue	194	1	10	10	10.25	11	11	11	8	9	8.5	9	7	9	9	1	电信 诈骗	31	4	2
1	issue	141	1	6	6	5.5	8	5	6	3	10	7.5	7	8	8	7	1	电信诈骗	19	4	2
1	issue	334	1	11	7	7.75	8	8	8	7	8	8	11	7	7	7	1	电信诈骗	40	3	2
1	issue	268	1	11	6	8.25	6	11	11	5	11	11	11	11	11	11	1	诈骗	32	3	1
1	issue	681	1	11	3	9.5	11	11	11	5	11	11	11	11	11	11	2	严厉打击零容忍	51	2	1
1	issue	215	1	8	8	4.5	3	6	7	2	7	6.25	8	5	7	5	2	贷款 诈骗	25	5	2
1	issue	865	1	11	11	11	11	11	11	11	11	11	11	11	11	11	2	电信诈骗！诈骗！	42	3	2
1	issue	221	1	10	2	8	5	10	10	7	10	8.5	9	8	9	8	2	网络诈骗	32	3	1
1	issue	556	1	7	7	11	11	11	11	11	11	10	7	11	11	11	1	反电信网络诈骗	41	3	1
1	issue	144	1	10	10	11	11	11	11	11	11	7.25	11	6	4	8	1	诈骗；宣传	24	5	2
1	issue	880	1	9	6	8	7	9	11	5	9	7.75	10	9	9	3	2	贷款诈骗；应对办法	25	5	2
1	issue	489	1	7	6	8	5	11	11	5	10	8.75	11	7	8	9	1	预防与打击	48	2	1
1	issue	406	1	7	4	9.75	11	11	11	6	11	8.5	11	1	11	11	2	诈骗	54	3	1
1	issue	140	1	9	8	6.75	1	9	9	8	8	7	9	6	7	6	2	电信诈骗	42	3	1
1	issue	387	1	11	3	11	11	11	11	11	11	11	11	11	11	11	2	诈骗	35	3	1
1	issue	226	1	7	11	9.75	9	8	11	11	11	9.25	9	11	9	8	2	电信，诈骗	44	4	1
1	issue	207	1	8	9	5.5	3	5	8	6	8	7	8	7	6	7	1	电信诈骗	19	3	2
1	issue	200	1	6	7	10	9	11	11	9	11	8.75	11	7	9	8	2	诈骗	23	4	1
1	issue	191	1	9	9	8.75	6	7	11	11	11	11	11	11	11	11	1	反诈	24	3	2
1	issue	259	1	8	9	6	6	6	6	6	9	6.75	7	7	7	6	2	贷款、诈骗	24	5	2
1	issue	334	1	11	11	9.75	6	11	11	11	11	8.5	11	1	11	11	1	网货，电信诈骗	45	3	1
1	issue	302	1	11	4	9.25	6	11	11	9	11	11	11	11	11	11	2	电信诈骗	45	4	1
1	issue	141	1	10	4	6.25	2	9	11	3	10	11	11	11	11	11	2	贷款诈骗 严重	20	4	1
1	issue	770	1	8	8	6.75	6	6	9	6	8	11	11	11	11	11	2	反诈骗	32	4	2
1	issue	402	1	11	1	8.5	6	11	11	6	11	4.75	11	1	6	1	2	诈骗	60	3	2
1	issue	447	1	11	3	9.25	11	11	11	4	11	3.5	1	1	6	6	1	网络贷款诈骗	62	2	1
1	issue	804	1	11	11	11	11	11	11	11	11	8.75	2	11	11	11	2	诈骗	50	2	2
1	issue	529	1	11	11	11	11	11	11	11	11	11	11	11	11	11	1	诈骗	50	4	1
1	issue	236	1	10	10	10	10	10	10	10	10	9.75	10	10	10	9	2	诈骗3	33	2	2
1	issue	110	1	8	7	6.25	6	6	7	6	9	6	6	6	6	6	2	电信诈骗 预防	23	5	2
1	issue	168	1	11	10	10	11	10	9	10	11	10.25	10	10	10	11	2	咋骗	43	5	1
1	issue	206	1	8	8	6.75	6	7	7	7	6	8.75	11	8	8	8	2	电信 诈骗	25	4	1
1	issue	590	1	10	10	11	11	11	11	11	10	10	10	10	10	10	2	定期，反诈	38	1	2
1	issue	213	1	8	9	6.75	9	6	6	6	9	10	10	10	10	10	1	电信诈骗	23	4	2
1	issue	180	1	11	1	3.25	1	6	5	1	11	11	11	11	11	11	2	预防诈骗	35	5	2
1	issue	1214	1	11	11	8.25	6	8	11	8	9	10	11	10	10	9	1	贷款诈骗，反电信诈骗	50	2	2
1	issue	232	1	9	9	8.5	9	9	9	7	9	8.5	8	9	9	8	1	诈骗 预警	53	4	1
1	issue	91	1	7	4	6	6	6	6	6	8	8.5	11	9	8	6	1	诈骗	19	4	1
1	issue	3579	1	10	5	5.75	6	3	8	6	7	9.75	11	9	10	9	1	电信诈骗	24	4	2
1	issue	151	1	9	8	7	6	9	7	6	9	10.25	11	10	10	10	1	电信网络诈骗；政府	20	4	2
1	issue	187	1	11	9	4.5	7	1	9	1	8	8.5	11	7	11	5	1	诈骗，网络	24	5	2
1	issue	166	1	9	11	7.5	6	10	11	3	9	10	11	11	10	8	1	诈骗	25	4	1
1	issue	275	1	9	4	8.5	8	6	11	9	10	9.5	11	9	9	9	2	电信诈骗	45	2	2
1	issue	250	1	9	7	8.75	7	9	10	9	9	8.75	11	9	9	6	2	诈骗	51	2	2
1	issue	174	1	10	8	7.25	7	8	6	8	6	5.5	5	5	6	6	1	诈骗	48	3	1
1	issue	88	1	6	7	5.75	4	8	8	3	7	6.75	7	7	7	6	1	电信诈骗 政府	22	4	2
1	issue	107	1	9	9	4	4	4	4	4	8	11	11	11	11	11	2	电信 诈骗	21	4	2
1	issue	106	1	8	9	5	3	7	7	3	9	9	9	9	9	9	2	电信，诈骗	22	4	2
1	issue	429	1	7	8	8.5	9	8	9	8	8	7.5	9	7	7	7	1	电信 贷款诈骗	24	5	2
1	issue	402	1	5	6	11	11	11	11	11	8	7	8	6	7	7	2	诈骗	45	3	1
1	issue	181	1	9	10	10	10	10	10	10	11	10.75	11	11	11	10	1	反诈	36	2	2
1	issue	284	1	8	7	9.5	9	9	11	9	9	10.75	11	11	11	10	1	网络诈骗	39	2	2
1	issue	131	1	8	9	9.75	9	9	10	11	10	7.5	8	7	8	7	1	网络贷款	20	4	2
1	issue	174	1	8	8	8.5	9	8	9	8	9	7.5	9	7	7	7	1	电信诈骗	42	2	2
1	issue	82	1	8	7	9.5	10	9	10	9	9	9	9	9	9	9	2	反诈！	22	4	2
1	issue	95	1	11	5	8	4	11	11	6	10	7.5	10	7	6	7	1	愤怒 害怕	30	4	1
1	issue	113	1	9	8	6.75	4	9	10	4	11	6.5	5	7	7	7	1	贷款 诈骗	30	4	1
1	issue	89	1	7	7	7	7	7	7	7	6	9	9	9	9	9	2	野马	30	4	2
1	issue	133	1	9	8	4	4	1	7	4	9	4.5	1	8	7	2	2	电信 反诈骗	23	5	2
1	issue	290	1	9	6	9.75	6	11	11	11	11	11	11	11	11	11	1	诈骗	45	3	1
1	issue	117	1	8	3	4	1	7	7	1	9	8.25	10	5	9	9	2	电信 诈骗	22	5	2
1	issue	314	1	11	2	11	11	11	11	11	11	11	11	11	11	11	1	货款诈骗	56	4	1
1	issue	177	1	7	4	8.5	6	11	11	6	8	7.75	8	8	8	7	2	诈骗	20	4	2
1	issue	276	1	10	11	10.25	10	11	11	9	9	10.25	11	11	10	9	1	小心，诈骗	19	4	1
1	issue	240	1	6	8	5.75	5	7	6	5	7	9.5	11	10	9	8	2	贷款 诈骗	18	4	2
1	issue	176	1	9	8	6	9	4	7	4	9	7	11	9	4	4	1	贷款、诈骗	18	4	2
1	issue	172	1	5	8	4.25	3	4	8	2	8	7.75	8	9	9	5	2	贷款诈骗 电信	19	4	1
1	issue	296	1	9	7	8	7	9	9	7	9	10	10	10	10	10	1	电信网络贷款 诈骗	18	4	2
1	issue	339	1	9	10	9	10	9	11	6	9	4.5	5	4	5	4	1	诈骗，预防	19	4	1
1	issue	450	1	9	10	7.25	9	5	4	11	6	5.5	7	4	7	4	1	诈骗 网络	18	4	2
1	issue	203	1	8	9	4.75	3	3	7	6	8	7.25	9	8	6	6	2	诈骗 监管	18	4	2
1	issue	191	1	7	7	4.5	1	5	9	3	7	5.25	7	6	4	4	1	贷款、反诈	22	4	2
1	issue	343	1	9	7	4	3	4	7	2	7	9.25	9	9	9	10	2	货款诈骗、电信网络	18	4	2
1	issue	405	1	11	6	9.75	11	11	11	6	11	9.75	10	9	10	10	2	反电信网络诈骗	40	3	2
1	issue	242	1	9	7	7.5	6	8	7	9	9	8.75	11	9	7	8	2	贷款诈骗，方法	18	4	2
1	issue	173	1	9	6	6.5	4	9	10	3	8	7.5	10	5	6	9	1	反诈骗，警惕	18	4	1
1	issue	355	1	5	4	3.5	3	4	4	3	9	8.25	9	8	8	8	2	网络 诈骗	18	4	2
1	issue	313	1	6	4	2.25	1	3	4	1	8	6.25	7	5	6	7	2	诈骗 网贷	18	4	2
1	issue	181	1	9	9	10.25	9	11	11	10	11	9.25	11	10	9	7	2	电信网络贷款诈骗	22	5	1
1	issue	495	1	8	8	4.25	1	1	8	7	7	8.5	11	9	9	5	2	网络 电信诈骗	18	4	2
1	issue	368	1	8	8	3	3	3	3	3	9	9	10	9	9	8	2	反诈	18	3	2
1	issue	106	1	8	6	9	9	9	9	9	9	8	8	7	8	9	2	诈骗，网络	18	4	1
1	issue	148	1	8	7	7.5	6	6	11	7	8	7.75	8	7	8	8	2	诈骗 信息	19	4	2
1	issue	190	1	9	9	8.25	9	9	9	6	9	7.5	9	7	7	7	1	电信网络 贷款诈骗	18	4	2
1	issue	134	1	8	6	8.75	5	10	11	9	9	9.75	11	10	9	9	2	贷款诈骗，防范	19	4	1
1	issue	92	1	7	7	7.5	8	7	8	7	7	7.25	8	7	7	7	2	电信诈骗	20	4	2
1	issue	325	1	6	7	4.25	5	5	5	2	6	5	7	4	6	3	2	预防 诈骗	18	4	2
1	issue	140	1	8	5	3	3	3	3	3	8	9	9	9	9	9	2	小心，诈骗	23	5	2
1	issue	253	1	9	8	4	8	2	3	3	9	7	10	7	6	5	1	电信 网络诈骗	22	4	1
1	issue	305	1	9	10	1	1	1	1	1	6	6.5	5	7	7	7	2	电信诈骗、危害	20	4	2
1	issue	165	1	10	10	5.25	6	5	5	5	7	5.75	5	6	6	6	2	诈骗 关注	19	4	2
1	issue	136	1	8	8	2	2	2	2	2	9	9.75	11	11	11	6	1	电信网络诈骗 反电信网络诈骗	20	4	2
1	issue	226	1	10	9	5	4	3	8	5	9	9.5	9	9	9	11	2	贷款，网络	22	4	2
1	issue	614	1	7	2	6	7	6	9	2	7	8.25	11	7	7	8	2	不小心；电信诈骗	21	4	2
1	issue	153	1	8	9	5.25	5	5	6	5	7	7	8	6	7	7	2	反诈 预警	23	5	2
1	issue	99	1	9	9	8.25	7	9	10	7	10	8	10	8	8	6	1	电信 诈骗	24	5	2
1	issue	195	1	8	6	2	2	2	2	2	6	8	9	8	8	7	2	诈骗 打击	25	5	2
1	issue	597	1	9	8	8.5	10	8	9	7	9	9.25	11	10	9	7	1	贷款 诈骗	24	5	2
1	issue	118	1	6	9	6.25	7	3	9	6	7	6	9	5	5	5	2	电信诈骗	25	5	2
1	issue	201	1	10	10	4.5	1	8	8	1	11	9.5	11	11	9	7	2	重视，反诈	25	4	2
1	issue	161	1	8	4	6.75	6	8	9	4	8	6.5	5	8	8	5	2	贷款 诈骗	25	5	2
1	issue	136	1	9	10	7.75	7	9	8	7	10	7.5	7	7	8	8	1	电信，诈骗	24	4	1
1	issue	121	1	10	9	5	5	5	5	5	7	11	11	11	11	11	2	电信诈骗 网络贷款	21	4	2
1	issue	92	1	9	5	7.25	7	9	7	6	9	6.75	6	8	7	6	2	预防 诈骗	23	4	2
1	issue	96	1	9	9	8.5	4	8	11	11	11	6.5	7	5	8	6	2	电信诈骗，宣传	21	4	2
1	issue	191	1	8	4	9.5	5	11	11	11	9	11	11	11	11	11	1	诈骗，电信	26	4	2
1	issue	163	1	8	6	7	6	4	9	9	9	8.25	10	8	8	7	2	电信诈骗 网络贷款	22	4	2
1	issue	197	1	8	11	6.75	4	11	11	1	8	8.25	5	11	11	6	1	诈骗	25	4	1
1	issue	151	1	11	6	11	11	11	11	11	11	9.75	11	11	11	6	1	诈骗	28	4	2
1	issue	208	1	9	10	6	6	6	6	6	11	11	11	11	11	11	2	诈骗 电信	27	4	2
1	issue	351	1	6	6	6	6	6	6	6	9	6.25	7	6	6	6	2	风险 反诈	30	1	2
1	issue	150	1	8	8	1	1	1	1	1	11	8	8	9	8	7	2	电信诈骗 贷款	23	5	1
1	issue	1067	1	8	6	5.75	4	9	6	4	9	8.25	7	9	9	8	2	宣传 反诈	26	4	1
1	issue	118	1	5	5	5.5	6	3	8	5	9	6.75	7	7	8	5	2	诈骗 电信	21	4	2
1	issue	292	1	10	9	5.75	8	3	3	9	10	5.75	8	7	6	2	1	电信 诈骗	25	4	2
1	issue	201	1	7	7	9.5	7	11	11	9	9	9.75	11	9	9	10	1	电信网络诈骗	23	4	2
1	issue	165	1	4	4	6.75	5	6	8	8	9	7	6	4	11	7	2	贷款 诈骗	22	4	2
1	issue	249	1	6	7	5	4	5	7	4	7	6.25	4	9	8	4	1	诈骗 电信	24	5	2
1	issue	135	1	9	7	5.75	5	7	6	5	8	6.25	7	7	5	6	2	电信诈骗 网贷	22	5	2
1	issue	161	1	8	5	3.75	1	7	5	2	7	7.25	9	7	10	3	2	反诈	22	4	2
1	issue	300	1	8	11	7.25	1	11	11	6	11	8.75	11	8	8	8	1	诈骗&贷款	25	5	1
1	issue	250	1	7	3	4.75	1	11	6	1	9	6.75	11	4	4	8	2	电信诈骗，严重	25	4	1
2	war	163	1	10	1	8.25	2	11	11	9	11	11	11	11	11	11	2	电信诈骗	39	4	1
2	war	355	1	11	1	11	11	11	11	11	11	11	11	11	11	11	2	网络诈骗	43	4	1
2	war	636	1	11	9	11	11	11	11	11	11	10	11	9	10	10	1	诈骗	46	4	1
2	war	386	1	6	11	7.5	6	11	9	4	11	10.75	10	11	11	11	1	诈骗	43	2	2
2	war	488	1	10	9	9	9	9	10	8	10	8.5	9	8	8	9	2	网络诈骗 贷款诈骗	42	4	1
2	war	94	1	11	11	8	4	11	11	6	11	8.5	9	7	9	9	1	电信诈骗 宣传讲座	24	4	1
2	war	127	1	11	11	1.75	1	1	4	1	7	7.5	7	9	7	7	2	电信诈骗	21	4	1
2	war	116	1	11	11	6.25	1	10	11	3	9	5.25	6	5	5	5	1	电信诈骗	24	5	1
2	war	129	1	11	6	6	4	11	8	1	8	9.25	9	9	9	10	2	网络 诈骗	25	4	1
2	war	159	1	10	10	9	10	10	9	7	10	6.25	4	10	7	4	1	贷款诈骗	41	4	1
2	war	342	1	11	11	8.25	4	11	11	7	11	3.25	4	1	7	1	1	诈骗	40	4	2
2	war	761	1	8	1	11	11	11	11	11	11	11	11	11	11	11	2	反电信诈骗	50	4	1
2	war	163	1	10	11	9.5	8	9	11	10	11	11	11	11	11	11	1	电信，诈骗	50	4	1
2	war	1136	1	9	10	7.25	5	10	10	4	8	7	7	6	8	7	2	网络诈骗 反诈骗	48	4	1
2	war	827	1	11	11	11	11	11	11	11	9	11	11	11	11	11	2	诈骗可耻	48	3	1
2	war	168	1	11	11	7.75	6	8	11	6	11	11	11	11	11	11	2	诈骗	43	2	2
2	war	306	1	9	11	11	11	11	11	11	11	11	11	11	11	11	2	网络贷款，网络诈骗	50	4	1
2	war	1701	1	7	4	7.5	7	7	9	7	10	11	11	11	11	11	1	电信诈骗	47	4	1
2	war	149	1	9	9	9	9	9	9	9	11	8.5	10	8	8	8	1	电信诈骗，网络贷款	36	3	1
2	war	354	1	8	6	6	3	7	11	3	11	9.5	11	11	9	7	1	电信诈骗	46	2	1
2	war	606	1	11	11	11	11	11	11	11	11	11	11	11	11	11	2	诈骗	49	3	1
2	war	100	1	11	10	10	10	10	10	10	10	10	11	11	9	9	1	电信，诈骗	50	4	1
2	war	246	1	11	11	10.5	11	10	11	10	11	7.75	11	1	11	8	2	诈骗	43	4	1
2	war	239	1	8	6	5	6	4	6	4	10	6.75	8	6	7	6	2	电信诈骗	47	3	2
2	war	240	1	11	11	11	11	11	11	11	11	11	11	11	11	11	2	诈骗和反诈骗	50	3	1
2	war	257	1	10	10	9.75	9	10	10	10	10	10	10	10	10	10	2	电信诈骗	43	4	1
2	war	443	1	11	11	11	11	11	11	11	11	8.5	11	1	11	11	1	诈骗贷款	48	3	1
2	war	135	1	8	10	5	6	4	7	3	8	8.75	9	9	9	8	2	电信 诈骗	23	4	2
2	war	223	1	9	9	8	9	8	9	6	10	10	11	11	9	9	1	诈骗 防骗	24	5	2
2	war	176	1	7	2	3	3	3	3	3	8	7.5	8	8	7	7	2	贷款诈骗 打击	24	5	2
2	war	258	1	9	8	8.25	8	9	9	7	8	7	8	7	7	6	1	电信诈骗；宣传	25	5	2
2	war	105	1	9	9	8.75	7	8	11	9	11	9.25	10	9	9	9	2	诈骗 电信	23	5	2
2	war	122	1	9	8	8.75	8	8	10	9	10	7.25	7	8	8	6	2	反诈骗 电信	22	5	2
2	war	167	1	7	8	7.75	9	5	8	9	9	8	8	8	8	8	1	电信诈骗，预防	27	5	2
2	war	160	1	7	5	6	5	6	7	6	8	6.5	7	6	7	6	2	电信诈骗 政府行动	25	5	2
2	war	257	1	9	8	8.75	9	9	9	8	10	8.5	10	8	8	8	1	反电信网络贷款诈骗；电信诈骗	23	5	2
2	war	315	1	11	11	11	11	11	11	11	11	11	11	11	11	11	2	电信网贷诈骗	45	4	1
2	war	108	1	11	4	5	5	5	5	5	11	9.25	11	11	8	7	1	诈骗	25	5	2
2	war	119	1	11	11	10.25	9	11	11	10	9	11	11	11	11	11	1	电信 诈骗	24	5	2
2	war	138	1	8	2	2.25	1	6	1	1	9	8	9	10	8	5	1	诈骗 宣传	25	5	2
2	war	121	1	9	10	9.75	10	10	10	9	9	10	10	10	10	10	2	反诈，电信	25	5	2
2	war	252	1	9	8	7.5	7	9	8	6	11	10.75	11	11	11	10	2	电信诈骗，贷款	25	5	2
2	war	155	1	7	9	9.5	9	11	11	7	6	8	11	11	5	5	2	电信诈骗贷款	24	5	2
2	war	291	1	11	11	8	4	11	11	6	11	11	11	11	11	11	1	参与，诈骗！	50	3	1
2	war	357	1	7	8	5.75	4	8	8	3	6	5.75	4	8	7	4	2	贷款诈骗 电信网络	23	5	2
2	war	99	1	9	7	6.5	5	8	9	4	8	6	6	6	6	6	2	电信 诈骗	19	3	2
2	war	505	1	1	1	3.5	1	1	1	11	3	5	4	4	4	8	2	电信诈骗	47	3	1
2	war	208	1	8	9	6	4	6	10	4	6	4	2	7	6	1	2	反诈 电信诈骗	24	5	2
2	war	169	1	8	7	1	1	1	1	1	10	4.5	8	4	3	3	2	反诈骗 警惕	24	4	2
2	war	224	1	11	11	2	2	2	2	2	8	9.75	11	6	11	11	1	电信诈骗 贷款	21	5	2
2	war	87	1	8	8	9.25	11	11	11	4	10	5	5	5	5	5	1	电信诈骗 网络贷款	24	5	2
2	war	110	1	9	11	4.75	6	11	1	1	7	5.5	6	9	6	1	1	电信 诈骗	28	5	1
2	war	131	1	11	11	6.5	4	11	6	5	11	7.25	7	8	7	7	2	诈骗，参与！	50	3	1
2	war	153	1	10	10	6.25	6	8	8	3	10	9	10	10	8	8	1	电信网络贷款诈骗 预防	18	4	2
2	war	174	1	3	3	11	11	11	11	11	4	4.5	6	4	4	4	2	电信诈骗	47	3	1
2	war	174	1	6	5	7.25	4	8	8	9	9	5.5	6	6	5	5	2	警方 诈骗	24	4	2
2	war	132	1	10	9	9.25	10	10	8	9	9	9.75	9	9	10	11	2	诈骗	46	4	1
2	war	285	1	8	6	6	5	5	8	6	8	10.25	11	10	10	10	2	电信诈骗 反诈骗	20	4	1
2	war	170	1	9	11	8.75	9	6	10	10	9	6.5	6	7	7	6	2	诈骗 信贷	24	5	2
2	war	349	1	10	10	6	6	6	6	6	8	8	8	8	8	8	2	网络诈骗／电信	43	3	2
2	war	262	1	10	5	6	6	4	10	4	9	7.25	6	8	7	8	1	电信诈骗 感受	21	5	2
2	war	94	1	9	9	7.5	6	9	6	9	10	5.5	9	1	6	6	2	诈骗 警惕	22	4	1
2	war	150	1	10	8	6.5	7	3	9	7	11	5.75	9	4	4	6	2	贷款诈骗	19	4	2
2	war	278	1	9	7	8.5	9	9	11	5	7	5.5	7	6	6	3	2	诈骗	26	5	2
2	war	98	1	9	6	4.5	6	3	6	3	8	11	11	11	11	11	2	电信 诈骗	19	4	2
2	war	585	1	11	11	11	11	11	11	11	11	11	11	11	11	11	2	反电信网络诈骗	47	2	1
2	war	167	1	8	6	4.5	4	5	6	3	10	7.75	9	8	7	7	2	网络安全 诈骗	18	4	2
2	war	197	1	11	11	10.5	11	11	11	9	10	9.25	10	10	9	8	1	诈骗 防范	23	5	2
2	war	174	1	9	7	10	10	10	10	10	11	9.5	11	9	9	9	1	反诈	19	4	2
2	war	504	1	9	6	4	3	6	4	3	8	4.75	5	5	4	5	1	反诈提示、反诈行动	22	4	1
2	war	97	1	6	6	6	6	6	6	6	6	5	3	7	7	3	1	诈骗	18	4	2
2	war	574	1	11	11	11	11	11	11	11	11	11	11	11	11	11	2	反电信诈骗	47	2	1
2	war	181	1	8	6	9.75	10	9	10	10	10	10	10	11	10	9	1	电信诈骗，网络贷款	22	5	2
2	war	185	1	8	5	6	9	3	9	3	10	8.5	11	8	8	7	1	敌人 诈骗	22	5	2
2	war	309	1	9	7	9	9	9	9	9	11	9.25	11	11	9	6	2	反诈，网络	50	4	1
2	war	236	1	9	5	2.5	1	1	7	1	5	5	9	5	3	3	2	电信网络 贷款诈骗	19	4	2
2	war	350	1	9	8	8	7	9	9	7	9	6.5	8	6	7	5	1	诈骗，预防	26	5	2
2	war	97	1	5	6	7.75	8	5	9	9	9	7	7	7	8	6	1	电信，诈骗	24	5	2
2	war	343	1	9	5	8.5	5	11	11	7	9	8	8	8	8	8	2	反诈骗	47	4	2
2	war	485	1	11	11	11	11	11	11	11	11	9.25	11	9	10	7	2	诈骗	48	3	1
2	war	337	1	7	9	8	8	8	8	8	8	6.25	6	6	7	6	2	炸骗	46	4	1
2	war	132	1	11	11	11	11	11	11	11	11	10.25	8	11	11	11	2	诈骗	46	3	1
2	war	247	1	8	6	8	7	7	9	9	8	7.75	8	8	8	7	2	诈骗 预防	25	5	2
2	war	150	1	11	11	8.5	7	7	10	10	11	11	11	11	11	11	1	诈骗	50	3	1
2	war	157	1	11	10	7.25	6	8	9	6	11	8.25	11	9	7	6	1	电信诈骗 警惕	22	5	2
2	war	372	1	7	6	4	3	3	6	4	11	6.75	7	7	7	6	2	宣传，风险	45	4	1
2	war	220	1	11	11	7	6	11	8	3	8	9.5	11	9	10	8	2	电信诈骗；敌人	24	5	2
2	war	153	1	11	11	6.75	7	10	6	4	7	9.5	11	11	10	6	2	电信诈骗 愤怒	22	5	2
2	war	153	1	7	5	7.5	9	6	9	6	7	9	10	10	8	8	2	诈骗 方法	25	4	2
2	war	324	1	10	6	6.25	1	6	9	9	10	7.75	10	7	7	7	1	诈骗	47	3	1
2	war	122	1	8	8	4.75	2	9	6	2	8	8.5	11	11	7	5	1	贷款诈骗、电信网络	20	4	1
2	war	141	1	8	4	9	6	11	11	8	9	9	9	9	9	9	1	网贷诈骗	20	4	2
2	war	200	1	8	9	8.75	9	9	10	7	10	7.75	9	6	8	8	1	贷款 诈骗	19	4	2
2	war	556	1	11	10	9.25	10	8	10	9	10	9.5	10	9	10	9	2	诈骗	50	2	1
2	war	346	1	11	10	9.5	10	10	9	9	10	9.75	9	10	10	10	2	l诈骗	50	2	1
2	war	641	1	11	11	7.75	3	9	9	10	10	8.5	1	11	11	11	2	网络戴款，电信诈骗	50	4	1
2	war	558	1	8	10	8.75	9	9	9	8	10	9.5	11	9	9	9	2	货款诈骗	50	2	1
2	war	411	1	11	11	11	11	11	11	11	11	11	11	11	11	11	1	诈骗	47	4	1
2	war	156	1	11	11	11	11	11	11	11	11	11	11	11	11	11	2	贷款	47	4	1
2	war	219	1	7	4	4	5	3	4	4	8	8	11	6	7	8	2	电信诈骗 宣传	24	5	1
2	war	154	1	8	9	3	3	3	3	3	9	9.5	10	10	10	8	1	贷款 诈骗	19	4	2
2	war	217	1	6	7	6.5	7	6	7	6	9	7	8	6	7	7	2	诈骗 电信	19	4	2
2	war	96	1	8	9	8.5	8	11	8	7	8	6.75	7	8	8	4	2	电信 诈骗	21	5	2
2	war	275	1	9	8	9.5	9	9	11	9	9	9	9	9	9	9	1	诈骗，电信	49	4	1
2	war	169	1	10	11	7	5	6	11	6	11	8.25	9	9	9	6	2	电信诈骗	37	3	2
2	war	93	1	11	8	7.75	7	8	8	8	5	9.75	11	9	10	9	2	诈骗 反诈中心	49	3	1
2	war	438	1	7	9	7.25	6	9	7	7	9	10	11	10	10	9	1	反诈骗	40	3	2
2	war	238	1	9	9	8.5	7	9	9	9	9	9.5	11	9	9	9	2	诈骗，预防	50	3	1
2	war	207	1	10	10	9.75	10	9	10	10	10	10	10	10	10	10	2	诈骗	50	2	1
2	war	128	1	9	6	8.25	4	9	11	9	10	7.75	11	10	5	5	1	诈骗 网络	19	4	2
2	war	341	1	9	8	10.5	11	9	11	11	9	9	11	8	9	8	1	诈骗	46	3	1
2	war	786	1	11	1	11	11	11	11	11	11	11	11	11	11	11	2	诈骗	43	4	1
2	war	421	1	7	4	8.75	8	8	11	8	10	10.25	11	10	10	10	2	电信诈骗	48	3	1
2	war	102	1	9	9	4.25	4	4	5	4	9	9	9	9	9	9	1	困扰，办法	18	4	2
2	war	216	1	8	8	5	4	3	8	5	9	7.25	8	7	7	7	2	反诈骗，多宣传	41	4	2
2	war	127	1	11	6	10	7	11	11	11	9	10	11	11	9	9	2	电信诈骗 预防	23	5	2
2	war	153	1	9	4	9.25	8	11	10	8	9	9.5	10	10	9	9	1	诈骗 反炸	23	5	2
2	war	166	1	10	10	8.5	9	7	9	9	9	8.25	10	9	7	7	2	电信诈骗，反诈骗	22	5	2
2	war	163	1	9	8	5.25	5	5	6	5	8	4.25	2	6	5	4	2	敌人，诈骗	22	5	2
2	war	141	1	10	9	9.25	7	10	11	9	9	7.75	9	8	10	4	2	诈骗 应对	23	5	2
2	war	198	1	11	11	8.5	1	11	11	11	11	11	11	11	11	11	2	诈骗	48	3	1
2	war	190	1	8	8	7.5	8	7	7	8	9	7.75	10	8	7	6	1	电信诈骗 反诈骗	25	5	2
2	war	1073	1	10	11	10.75	11	11	11	10	10	10	10	10	10	10	2	诈骗	50	3	1
2	war	874	1	9	7	11	11	11	11	11	9	10	10	10	10	10	1	诈骗	50	2	1
2	war	327	1	7	6	6.75	5	7	9	6	9	7.75	9	7	8	7	2	诈骗	44	3	2
2	war	100	1	10	10	9.25	10	9	9	9	10	10.5	11	11	11	9	2	电信 贷款	20	4	2
2	war	1019	1	10	2	5	6	7	6	1	2	6.25	10	3	10	2	2	电信诈骗	38	1	2
2	war	443	1	9	8	7.5	9	7	7	7	9	8.25	9	8	8	8	2	电信，诈骗	45	3	1
2	war	204	1	11	11	11	11	11	11	11	11	8.25	9	9	8	7	2	诈骗，网警	27	5	2
2	war	427	1	5	3	7	7	6	10	5	9	8.75	8	9	9	9	2	诈骗 网络贷款	25	2	2
2	war	132	1	8	8	5	4	2	9	5	11	7.5	10	7	7	6	1	电信 诈骗	25	5	2
2	war	329	1	11	6	5.25	6	6	6	3	8	6	6	6	6	6	2	电信诈骗 打击	24	5	2
2	war	171	1	10	7	9.75	8	9	11	11	8	8.75	11	7	8	9	2	电信诈骗 贷款类电信诈骗	24	4	2
2	war	183	1	11	7	10.5	9	11	11	11	9	11	11	11	11	11	2	电信诈骗 贷款诈骗	26	4	2
2	war	184	1	8	6	8.25	7	11	11	4	11	8.25	10	7	10	6	1	诈骗，电信	27	5	2
2	war	296	1	9	9	7.75	9	6	9	7	10	9	9	9	9	9	1	诈骗 犯罪	26	5	2
2	war	120	1	8	7	8.75	9	9	10	7	7	7.5	8	8	8	6	1	反诈 贷款	24	4	2
2	war	356	1	9	9	7.75	6	9	10	6	9	9	11	9	8	8	2	诈骗、宣传	23	4	2
2	war	137	1	10	9	3.75	3	2	6	4	11	9.25	11	11	9	6	2	电信，诈骗	26	5	2
2	war	170	1	8	8	6.25	4	4	9	8	9	6.5	7	7	8	4	2	贷款 诈骗	25	4	2
2	war	131	1	9	11	8	8	8	8	8	8	5	8	4	4	4	1	诈骗	24	5	2
2	war	181	1	11	6	6.25	5	5	9	6	11	5.5	8	5	4	5	1	电信诈骗 预防	23	4	2
2	war	92	1	11	6	9.25	9	11	11	6	9	9	10	9	9	8	2	反诈骗 贷款诈骗	23	4	2
2	war	162	1	9	10	6.25	5	8	8	4	9	9	10	10	9	7	2	反诈骗方法、电信诈骗	24	5	2
2	war	280	1	9	4	7	7	9	8	4	8	6.75	5	9	7	6	1	电信诈骗，网络贷款	25	5	2
2	war	147	1	7	8	5.25	4	4	7	6	8	7	7	7	7	7	1	打击 诈骗	24	4	2
2	war	134	1	8	7	7.25	6	8	9	6	10	7.75	9	8	8	6	2	诈骗 网络	26	5	2
2	war	570	1	11	9	7.5	11	6	10	3	11	8.75	11	9	9	6	1	电信 诈骗	24	5	2
2	war	177	1	8	8	6.5	6	9	4	7	8	5.75	7	7	7	2	2	反诈 贷款	24	4	2
2	war	255	1	9	3	8.25	9	8	8	8	7	7.25	7	7	9	6	2	电信 诈骗	25	5	2
2	war	187	1	9	1	7.5	6	7	10	7	11	7.5	7	7	8	8	2	电信 诈骗	25	4	2
2	war	234	1	9	9	6.75	6	7	9	5	8	5.5	6	6	6	4	2	电信诈骗 宣传	25	5	2
2	war	116	1	9	9	7.75	7	9	9	6	9	5.25	6	5	5	5	2	诈骗 网络	27	4	2
2	war	191	1	8	8	4.25	1	7	8	1	7	9	9	11	11	5	2	电信诈骗 方法	24	4	2
2	war	269	1	10	10	5.75	4	4	11	4	8	5	9	3	4	4	2	诈骗 严重	25	4	2
2	war	144	1	9	9	6.25	5	5	9	6	8	7.5	7	8	8	7	2	电信；网络诈骗	25	4	2
2	war	253	1	9	6	7.5	6	8	8	8	9	7.75	9	8	8	6	1	诈骗 电信	23	4	2
2	war	155	1	4	7	5.25	4	5	5	7	8	10	11	11	11	7	2	诈骗 网络	24	4	2
2	war	194	1	9	9	8	7	9	9	7	10	9	9	9	9	9	2	电信 诈骗	27	5	2
2	war	130	1	11	11	5.5	7	3	9	3	8	6.25	11	5	5	4	2	贷款，电信诈骗	25	5	2
2	war	151	1	9	4	4.75	1	6	11	1	8	5.75	6	6	6	5	2	电信 诈骗	24	4	2
3	disease	135	1	8	10	9	9	9	9	9	11	11	11	11	11	11	2	电信诈骗	50	3	1
3	disease	195	1	11	1	11	11	11	11	11	11	11	11	11	11	11	1	电信	31	4	2
3	disease	231	1	11	11	9.75	9	10	10	10	11	10	11	11	9	9	1	诈骗	45	3	2
3	disease	86	1	11	11	8	8	8	8	8	11	4.75	6	5	4	4	2	电信 诈骗	29	5	2
3	disease	120	1	9	9	7.75	8	7	9	7	10	9.5	11	9	9	9	2	电信，诈骗	27	5	2
3	disease	105	1	7	1	4.5	1	8	8	1	8	6.75	9	9	6	3	2	电信 诈骗	24	5	2
3	disease	96	1	11	6	1	1	1	1	1	11	11	11	11	11	11	2	电信诈骗	24	5	2
3	disease	86	1	8	8	5.75	3	8	9	3	8	4.5	6	5	5	2	2	诈骗 电信	22	5	2
3	disease	144	1	10	8	7.5	6	10	8	6	11	7	7	7	7	7	2	诈骗 电信	24	5	2
3	disease	134	1	3	3	6	5	7	8	4	10	7	11	8	6	3	2	电信诈骗	27	5	2
3	disease	186	1	9	5	6.5	4	8	9	5	7	8.5	11	8	8	7	2	网络贷款 诈骗	28	5	1
3	disease	144	1	8	6	5.75	5	4	10	4	7	7	8	6	7	7	1	贷款诈骗 电信诈骗	22	5	2
3	disease	118	1	9	10	9.25	7	11	11	8	9	8.75	11	11	10	3	2	电信诈骗 反诈骗活动	25	5	2
3	disease	170	1	9	8	4.5	6	3	6	3	6	5	6	6	7	1	2	诈骗 病毒	26	5	2
3	disease	154	1	8	8	10	8	11	11	10	11	11	11	11	11	11	1	网络诈骗	25	5	1
3	disease	166	1	11	7	9.75	6	11	11	11	11	7.5	11	8	7	4	1	贷款，电信诈骗	26	5	2
3	disease	108	1	7	6	5.5	4	7	7	4	8	5	6	6	5	3	1	诈骗，警察	25	5	2
3	disease	125	1	10	10	8.25	7	11	11	4	11	10.5	9	11	11	11	2	诈骗 电信	25	5	2
3	disease	147	1	6	3	4	3	6	4	3	8	6.75	7	9	6	5	1	反诈骗 防诈	23	5	2
3	disease	108	1	9	9	8.5	4	8	11	11	8	3	3	4	4	1	2	诈骗，电信	28	5	2
3	disease	176	1	10	10	4	2	10	2	2	8	5.25	9	8	2	2	2	电信诈骗 严重	27	5	2
3	disease	162	1	7	9	4.5	1	7	9	1	10	10.25	11	10	10	10	2	电信诈骗，网络贷款	24	4	1
3	disease	183	1	11	8	1	1	1	1	1	8	9.5	11	11	8	8	2	宣传 预防机制	23	4	1
3	disease	138	1	9	3	3.75	2	11	1	1	11	11	11	11	11	11	1	反诈骗 警方	25	4	2
3	disease	162	1	9	6	8.5	7	9	9	9	11	8.75	11	8	8	8	2	电信网络诈骗	23	5	2
3	disease	323	1	11	4	5	2	6	10	2	10	11	11	11	11	11	1	电信网络贷款诈骗;反诈	23	5	2
3	disease	436	1	8	6	6.75	7	7	7	6	9	8.75	11	8	8	8	2	电信诈骗 网络贷款	25	5	2
3	disease	132	1	11	11	11	11	11	11	11	11	11	11	11	11	11	1	电信，诈骗	24	4	2
3	disease	172	1	7	7	5.5	6	7	6	3	6	8	9	7	9	7	1	诈骗	47	4	1
3	disease	91	1	7	4	6.5	7	7	7	5	8	8	8	8	8	8	2	诈骗	24	5	1
3	disease	117	1	9	9	9	9	9	11	7	9	7	7	7	7	7	2	电信 诈骗	24	5	2
3	disease	136	1	6	4	3	3	3	3	3	8	6.75	7	7	7	6	1	诈骗 电信	22	5	2
3	disease	157	1	9	11	5.75	6	8	8	1	11	11	11	11	11	11	2	电信 网络 诈骗	28	3	2
3	disease	211	1	11	6	11	11	11	11	11	11	11	11	11	11	11	2	诈骗	50	4	1
3	disease	549	1	11	11	11	11	11	11	11	11	11	11	11	11	11	2	诈骗	46	3	1
3	disease	342	1	10	10	8.75	9	8	10	8	10	7.75	10	8	7	6	1	电信诈骗 贷款诈骗	24	5	1
3	disease	84	1	11	11	6	6	6	6	6	11	6	6	6	6	6	1	贷款	20	4	2
3	disease	163	1	9	4	9.25	9	10	9	9	10	10	11	10	10	9	2	网络贷款电信诈骗	35	4	2
3	disease	560	1	7	6	4	1	7	6	2	11	9	9	9	9	9	2	反诈	38	4	1
3	disease	335	1	9	8	6.75	7	7	7	6	8	7	7	7	7	7	2	反诈	24	5	2
3	disease	221	1	8	9	6	6	6	6	6	8	7.5	9	7	7	7	2	电信诈骗 病毒	20	4	2
3	disease	92	1	10	5	5.75	5	5	8	5	8	6	7	6	6	5	2	贷款诈骗 电信	20	4	2
3	disease	311	1	11	11	11	11	11	11	11	11	11	11	11	11	11	1	电信诈骗	50	2	1
3	disease	250	1	11	11	11	11	11	11	11	11	11	11	11	11	11	2	电信诈骗	54	3	1
3	disease	193	1	9	11	4.75	6	6	2	5	7	7.25	9	4	11	5	1	诈骗，电信	28	4	2
3	disease	105	1	10	10	11	11	11	11	11	11	10.75	11	11	10	11	1	电信诈骗	24	4	2
3	disease	508	1	8	9	6.75	6	7	8	6	9	5.5	4	6	6	6	1	认识诈骗和反诈骗的学习	29	4	1
3	disease	224	1	9	6	3.75	1	4	9	1	11	8.5	11	11	6	6	1	诈骗	26	4	2
3	disease	220	1	11	11	11	11	11	11	11	11	10.5	10	11	11	10	2	电信诈骗	50	3	2
3	disease	149	1	8	9	8.5	7	7	9	11	11	8.25	11	9	7	6	2	电信诈骗	25	5	2
3	disease	134	1	8	7	8.5	8	10	9	7	9	8.5	9	8	8	9	2	网络 诈骗	24	5	1
3	disease	404	1	11	11	6.75	3	11	11	2	11	11	11	11	11	11	2	警力打击	24	4	1
3	disease	302	1	9	7	9.25	9	9	10	9	7	7.5	9	8	7	6	2	电信诈骗	20	4	2
3	disease	183	1	11	11	10	11	9	10	10	11	10	8	10	11	11	2	反诈	45	4	2
3	disease	157	1	9	8	9	9	9	9	9	9	9.5	10	9	10	9	2	打击电信力度	44	2	1
3	disease	216	1	10	9	8.75	7	9	11	8	10	11	11	11	11	11	1	电信诈骗	49	4	1
3	disease	238	1	2	6	6.5	1	11	11	3	11	11	11	11	11	11	1	防诈、捂住钱	48	4	2
3	disease	129	1	11	6	7.5	7	7	8	8	9	6.75	7	7	6	7	2	电信诈骗	23	4	2
3	disease	180	1	10	10	4.5	3	4	6	5	7	11	11	11	11	11	2	网络诈骗，严厉打击	50	4	2
3	disease	219	1	10	8	7.75	6	8	9	8	10	4.75	6	2	6	5	1	电信诈骗	50	4	1
3	disease	468	1	11	11	11	11	11	11	11	11	11	11	11	11	11	1	反电诈	50	4	2
3	disease	329	1	9	7	7	6	7	9	6	9	6.5	7	7	6	6	2	诈骗	49	3	1
3	disease	251	1	9	11	7.25	6	11	6	6	11	11	11	11	11	11	2	网络 诈骗	36	4	1
3	disease	558	1	7	5	3.25	3	3	5	2	6	4.75	4	4	6	5	2	电信，诈骗	49	4	1
3	disease	263	1	11	11	11	11	11	11	11	11	7.5	11	11	4	4	2	诈骗问卷	50	4	2
3	disease	190	1	8	4	7.25	5	9	11	4	9	8	11	8	7	6	2	诈骗	48	4	2
3	disease	245	1	11	11	11	11	11	11	11	11	11	11	11	11	11	1	诈骗	47	3	1
3	disease	242	1	9	9	3.75	1	2	9	3	11	11	11	11	11	11	2	电信诈骗 反电信诈骗	50	4	1
3	disease	447	1	8	6	6.25	7	6	6	6	10	11	11	11	11	11	2	电信诈骗	49	4	2
3	disease	223	1	8	9	9.75	11	6	11	11	9	9.25	10	9	9	9	2	电信，诈骗	49	4	1
3	disease	220	1	9	10	8.25	10	10	10	3	10	9.25	10	9	9	9	2	诈骗	49	4	2
3	disease	109	1	9	9	9	9	9	9	9	11	9.5	10	9	10	9	2	电信i诈骗	49	4	1
3	disease	260	1	7	7	4	5	3	4	4	4	7.25	9	2	9	9	2	防电诈	50	4	2
3	disease	167	1	9	6	8.75	8	9	10	8	9	8.25	10	8	8	7	1	电信诈骗，打击	23	4	2
3	disease	87	1	9	3	8.25	7	9	11	6	8	5.25	4	7	5	5	2	诈骗，电信	31	5	2
3	disease	295	1	5	4	7.75	8	7	8	8	9	8.75	10	6	9	10	2	反诈，网贷	47	4	1
3	disease	249	1	7	6	9.75	11	11	11	6	11	9.25	11	9	9	8	2	防诈	51	4	2
3	disease	668	1	11	4	9	9	10	11	6	8	7.5	10	7	7	6	2	网络贷款；诈骗	50	2	1
3	disease	205	1	9	9	8	8	8	8	8	9	9	9	9	9	9	1	电信网络，贷款诈骗	50	4	2
3	disease	225	1	8	11	3.25	2	5	1	5	9	3.75	1	1	6	7	1	诈骗，网络贷款	28	5	1
3	disease	156	1	9	9	8	8	8	8	8	8	7.5	8	8	7	7	1	诈骗	28	5	1
3	disease	333	1	10	10	11	11	11	11	11	9	10.75	10	11	11	11	2	电信诈骗	50	3	2
3	disease	504	1	7	5	6	5	5	8	6	9	10	11	10	10	9	1	网贷	48	4	1
3	disease	234	1	9	10	10	9	11	11	9	11	11	11	11	11	11	1	虚拟，骗	52	4	1
3	disease	666	1	8	9	4.5	6	3	6	3	9	6	6	5	6	7	2	电诈	49	3	2
3	disease	239	1	9	10	5	1	1	11	7	11	8.5	11	6	11	6	1	电信，诈骗	25	4	1
3	disease	481	1	11	1	10.75	11	11	11	10	11	10.75	11	11	10	11	2	反诈骗	49	4	2
3	disease	97	1	8	8	5.5	1	11	6	4	8	8.75	9	8	9	9	1	反诈	20	4	1
3	disease	218	1	8	8	5.75	6	6	10	1	10	7.75	9	8	7	7	2	电信 诈骗	49	4	1
3	disease	214	1	8	7	8.25	8	9	9	7	9	6.5	8	8	8	2	2	电信网络诈骗	24	4	2
3	disease	320	1	11	1	3.25	4	1	7	1	11	9	11	7	11	7	2	诈骗	50	4	2
3	disease	223	1	8	6	9	7	7	11	11	9	11	11	11	11	11	2	预防 打击	20	4	2
3	disease	486	1	4	4	8	6	11	11	4	8	6	5	8	7	4	2	电信诈骗，病毒	22	4	1
3	disease	115	1	11	6	7	7	7	7	7	10	11	11	11	11	11	2	诈骗	18	4	2
3	disease	284	1	7	5	4.75	4	6	6	3	9	5.75	6	6	5	6	2	反诈	21	4	2
3	disease	214	1	7	11	6.75	6	11	7	3	7	10.75	11	11	11	10	1	电信诈骗、贷款	21	4	1
3	disease	279	1	7	5	3.5	3	3	3	5	11	6.25	6	7	6	6	2	电信诈骗	18	2	2
3	disease	92	1	8	5	5	5	5	5	5	9	9	9	9	9	9	2	诈骗	20	4	2
3	disease	127	1	7	5	6	5	6	8	5	10	10	10	10	10	10	1	网贷	48	4	1
3	disease	148	1	6	6	4.5	5	5	5	3	6	6.75	7	7	7	6	2	诈骗 电信	19	4	2
3	disease	248	1	11	10	10.75	11	11	11	10	11	10.25	11	10	10	10	1	电信诈骗	49	4	2
3	disease	206	1	9	6	7.75	5	11	6	9	9	5	10	3	5	2	1	电信诈骗 预防	23	5	2
3	disease	158	1	10	8	8.5	5	9	11	9	10	4.25	4	3	6	4	2	诈骗 电信	23	5	2
3	disease	508	1	6	9	8.25	9	9	11	4	10	8.5	11	4	11	8	1	诈骗	48	3	2
3	disease	123	1	8	9	4.75	2	5	8	4	9	7.25	6	10	8	5	1	病毒，贷款	24	5	2
3	disease	239	1	10	9	6.25	3	6	11	5	10	10	11	10	10	9	1	诈骗	50	3	2
3	disease	567	1	11	10	8.25	9	8	10	6	11	11	11	11	11	11	1	网络 诈骗	49	4	1
3	disease	359	1	7	3	9.75	8	11	11	9	9	7	9	7	6	6	1	反诈 打击	19	4	2
3	disease	162	1	6	6	3.5	3	3	4	4	6	5	5	4	5	6	2	电信，诈骗	49	4	1
3	disease	219	1	9	7	7.5	7	9	10	4	9	6.5	7	6	7	6	1	网络诈骗	24	4	2
3	disease	147	1	8	8	8	8	8	8	8	8	7.5	8	7	8	7	2	贷款 诈骗	21	4	2
3	disease	177	1	11	11	11	11	11	11	11	11	11	11	11	11	11	1	教育警醒传播正确价值观	29	4	2
3	disease	93	1	8	4	4.25	3	6	4	4	9	7	8	6	8	6	2	电信，诈骗	24	5	1
3	disease	188	1	11	6	9	9	9	9	9	11	10	11	10	10	9	1	诈骗	37	3	2
3	disease	202	1	8	4	7.5	4	11	11	4	9	11	11	11	11	11	2	反诈骗，	33	2	2
3	disease	247	1	11	11	10.25	10	10	11	10	11	11	11	11	11	11	2	诈骗	33	3	2
3	disease	275	1	10	6	7.75	7	6	9	9	9	7.5	10	6	7	7	2	网贷	32	3	2
3	disease	296	1	11	11	11	11	11	11	11	11	11	11	11	11	11	2	诈骗	48	2	2
3	disease	267	1	9	10	9	9	8	10	9	10	10	10	10	10	10	2	防诈片	33	1	2
3	disease	475	1	7	3	6.5	5	8	8	5	8	7.5	8	7	8	7	2	贷款，诈骗	39	2	2
3	disease	657	1	11	10	11	11	11	11	11	11	10.5	11	11	11	9	2	电信诈骗	34	2	2
3	disease	826	1	7	11	10.25	11	9	10	11	11	11	11	11	11	11	1	电信网络贷款诈骗，杜绝	51	3	1
3	disease	293	1	3	3	3	2	3	4	3	11	9.75	11	6	11	11	2	防诈骗	35	2	1
3	disease	263	1	7	7	6.25	7	5	6	7	9	9.75	11	10	10	8	2	诈骗	27	2	2
3	disease	364	1	11	11	11	11	11	11	11	11	9	9	9	9	9	2	诈骗	54	3	1
3	disease	277	1	8	9	6	6	6	6	6	8	9	9	9	9	9	2	防诈骗	31	2	2
3	disease	162	1	5	3	7.75	11	6	6	8	11	8.5	1	11	11	11	1	电信诈骗	35	3	2
3	disease	573	1	7	7	8.5	7	11	11	5	11	6.25	6	6	7	6	2	诈骗	37	2	2
3	disease	140	1	8	9	5.75	6	7	6	4	10	11	11	11	11	11	2	诈骗	30	3	2
3	disease	188	1	10	9	4.25	2	1	7	7	9	11	11	11	11	11	2	电信诈骗	48	3	2
3	disease	369	1	9	10	9.75	8	10	11	10	9	10	11	10	10	9	1	电信诈骗	42	3	2
3	disease	383	1	7	4	7.5	10	7	6	7	10	8.25	9	8	8	8	2	诈骗	18	2	2
3	disease	247	1	11	11	6	1	11	11	1	11	11	11	11	11	11	2	反诈，防诈	43	4	1
3	disease	508	1	7	8	7.75	10	4	10	7	7	8.25	10	7	8	8	2	诈骗	40	2	2
3	disease	312	1	10	9	9.5	8	10	10	10	11	9.25	10	8	9	10	2	诈骗	48	1	1
3	disease	215	1	11	1	11	11	11	11	11	11	11	11	11	11	11	2	诈骗	31	3	2
3	disease	384	1	11	11	10.25	10	11	10	10	11	11	11	11	11	11	2	诈骗网络	30	4	2
3	disease	276	1	11	7	6	11	1	1	11	11	11	11	11	11	11	2	诈骗	40	3	2
3	disease	317	1	11	8	7.25	6	1	11	11	11	8.5	11	1	11	11	2	愿意	52	2	2
3	disease	225	1	10	6	6.5	7	6	6	7	9	9.25	10	9	9	9	2	反电信网络诈骗 贷款	20	4	2
3	disease	274	1	6	6	7	5	9	9	5	8	7.75	10	7	7	7	2	诈骗 活动	20	4	2
3	disease	208	1	7	4	5.5	2	7	10	3	8	4.75	7	6	3	3	1	电信诈骗 ···	21	4	1
3	disease	225	1	8	7	6.75	5	11	9	2	9	10	11	11	9	9	2	防范，诈骗	21	4	1
3	disease	269	1	9	5	5.75	3	6	11	3	9	7.5	9	8	7	6	2	预防 定期接受宣传教育	21	4	1
3	disease	145	1	9	2	5.75	4	8	8	3	9	7.5	7	6	9	8	2	诈骗，贷款	21	4	1
3	disease	239	1	8	8	6	6	6	8	4	9	6.75	8	8	6	5	1	诈骗 贷款	21	4	2
3	disease	86	1	11	6	9.75	11	11	11	6	6	10.75	11	11	11	10	2	电信诈骗	20	3	2
3	disease	137	1	5	5	4	4	4	4	4	7	5	5	5	5	5	1	反诈骗，电信诈骗	23	4	1
3	disease	89	1	9	8	8	10	5	10	7	9	9	9	9	9	9	1	电信 诈骗	21	4	2
3	disease	95	1	9	9	8.75	8	10	7	10	8	7.75	7	9	10	5	2	诈骗 病毒	24	5	1
3	disease	92	1	8	8	8.5	8	9	9	8	8	8.25	9	9	9	6	1	诈骗 贷款	23	5	2
3	disease	214	1	11	6	6.75	6	6	11	4	11	9.75	11	9	9	10	2	网络，诈骗	25	5	2
3	disease	115	1	9	8	8	6	9	9	8	9	6	8	8	4	4	2	电信 诈骗	25	5	1
3	disease	148	1	7	5	6.75	4	9	9	5	7	6	8	4	7	5	2	电信贷款，诈骗	24	5	2
3	disease	196	1	9	8	8.75	9	8	10	8	9	8.75	9	8	7	11	2	电信诈骗 贷款诈骗	24	4	2
3	disease	86	1	9	9	8.25	8	8	9	8	8	8.5	8	9	9	8	1	诈骗	23	5	2
3	disease	160	1	10	9	8.5	8	8	9	9	9	8.5	8	9	8	9	1	诈骗	18	4	1
